# Supplementary material for: 4-[(5-Bromo-2-hy­droxy­benzyl­idene)amino]-3-ethyl-1H-1,2,4-triazole-5(4H)-thione
Source: Acta Crystallogr Sect E Struct Rep Online. 2014 Jul 26;70(Pt 8):o881–2. doi: 10.1107/S1600536814016833 (PMC4158482; doi:10.1107/S1600536814016833)
Supplement: Supplementary file 1 [file e-70-0o881-sup1.cif]

##############################################################################
#                                                                            #
# This CIF contains the data in a paper accepted for publication in          #
# Acta Crystallographica Section E. It conforms to the requirements of       #
# Notes for Authors for Acta Crystallographica Section E, and has been       #
# peer reviewed under the auspices of the IUCr Commission on Journals.       #
#                                                                            #
# Full details of the Crystallographic Information File format               #
# are given in the paper "The Crystallographic Information File (CIF):       #
# a New Standard Archive File for Crystallography" by S. R. Hall, F. H.      #
# Allen and I. D. Brown [Acta Cryst. (1991), A47, 655-685].                  #
#                                                                            #
# The current version of the core CIF dictionary is obtainable from          #
# ftp://ftp.iucr.org/pub/cif_core.dic.                                       #
#                                                                            #
# Software is freely available for graphical display of the structure(s)     #
# in this CIF. For information consult the CIF software page                 #
# http://www.iucr.org/resources/cif/software.                                #
#                                                                            #
# This file may be used for bona fide research purposes within the           #
# scientific community so long as proper attribution is given to the journal # 
# article from which it was obtained.                                        #
#                                                                            #
##############################################################################
data_I
_audit_creation_method     SHELXL-97
_journal_date_recd_electronic     2014-04-03
_journal_date_accepted     2014-07-21
_journal_name_full     'Acta Crystallographica, Section E'
_journal_year     2014
_journal_volume     70
_journal_issue      8
_journal_page_first     o881
_journal_page_last     o882
_journal_paper_category     QO
_journal_paper_doi     10.1107/S1600536814016833
_journal_coeditor_code     FY2115
_publ_contact_author_name     'Miao-Li Zhu'
_publ_contact_author_address
;
Institute of Molecular Science,
Key Laboratory of Chemical Biology and Molecular
Engineering of the Education Ministry,
Shanxi University,
Taiyuan, Shanxi 030006,
People's Republic of China
;
_publ_contact_author_email     'miaoli@sxu.edu.cn'
_publ_contact_author_fax     ?
_publ_contact_author_phone     '++86 351 701 7974'
_publ_section_title
;\
4-[(5-Bromo-2-hydroxybenzylidene)amino]-3-ethyl-1<i>H</i>-1,2,4-triazole-\
5(4<i>H</i>)-thione
;
loop_
    _publ_author_name
    _publ_author_footnote
    _publ_author_address
    'Yuan, Cai-Xia' .
;
Institute of Molecular Science,
Key Laboratory of Chemical Biology and Molecular
Engineering of the Education Ministry,
Shanxi University,
Taiyuan, Shanxi 030006,
People's Republic of China
;
    'Lan, Shu-Fen' .
;
Institute of Molecular Science,
Key Laboratory of Chemical Biology and Molecular
Engineering of the Education Ministry,
Shanxi University,
Taiyuan, Shanxi 030006,
People's Republic of China
;
    'Liu, Xin-Yu' .
;
Institute of Molecular Science,
Key Laboratory of Chemical Biology and Molecular
Engineering of the Education Ministry,
Shanxi University,
Taiyuan, Shanxi 030006,
People's Republic of China
;
    'Zhu, Miao-Li' .
;
Institute of Molecular Science,
Key Laboratory of Chemical Biology and Molecular
Engineering of the Education Ministry,
Shanxi University,
Taiyuan, Shanxi 030006,
People's Republic of China
;
_database_code_depnum_ccdc_archive     'CCDC 1015277'
_chemical_name_systematic
;\
4-[(5-Bromo-2-hydroxybenzylidene)amino]-3-ethyl-1<i>H</i>-1,2,4-\
triazole-5(4<i>H</i>)-thione
;
_chemical_name_common     ?
_chemical_formula_moiety     'C11 H11 Br N4 O S'
_chemical_formula_sum     'C11 H11 Br N4 O S'
_chemical_formula_iupac     'C11 H11 Br N4 O S'
_chemical_formula_weight     327.21
_chemical_melting_point     ?
_symmetry_cell_setting     monoclinic
_symmetry_space_group_name_H-M     'P 21'
_symmetry_space_group_name_Hall     'P 2yb'
loop_
    _symmetry_equiv_pos_as_xyz
    'x, y, z'
    '-x, y+1/2, -z'
_cell_length_a     6.323(4)
_cell_length_b     16.459(11)
_cell_length_c     12.461(8)
_cell_angle_alpha     90.00
_cell_angle_beta     90.330(9)
_cell_angle_gamma     90.00
_cell_volume     1296.8(15)
_cell_formula_units_Z     4
_cell_measurement_reflns_used     4187
_cell_measurement_theta_min     2.47
_cell_measurement_theta_max     25.29
_cell_measurement_temperature     298(2)
_exptl_crystal_description     block
_exptl_crystal_colour     yellow
_exptl_crystal_size_max     0.40
_exptl_crystal_size_mid     0.35
_exptl_crystal_size_min     0.30
_exptl_crystal_density_diffrn     1.676
_exptl_crystal_density_meas     ?
_exptl_crystal_density_method     'not measured'
_exptl_crystal_F_000     656
_exptl_absorpt_coefficient_mu     3.324
_exptl_absorpt_correction_type     multi-scan
_exptl_absorpt_process_details     '(SADABS; Sheldrick, 2000)'
_exptl_absorpt_correction_T_min     0.3498
_exptl_absorpt_correction_T_max     0.4354
_exptl_special_details     ?
_diffrn_ambient_temperature     298(2)
_diffrn_radiation_type     MoK\a
_diffrn_radiation_wavelength     0.71073
_diffrn_radiation_source     'fine-focus sealed tube'
_diffrn_radiation_monochromator     graphite
_diffrn_measurement_device_type     'Bruker SMART APEXII'
_diffrn_measurement_method     '\w scans'
_diffrn_detector_area_resol_mean     ?
_diffrn_reflns_number     14802
_diffrn_reflns_av_R_equivalents     0.0332
_diffrn_reflns_av_sigmaI/netI     0.0401
_diffrn_reflns_theta_min     1.63
_diffrn_reflns_theta_max     26.27
_diffrn_reflns_theta_full     26.27
_diffrn_measured_fraction_theta_max     0.999
_diffrn_measured_fraction_theta_full     0.999
_diffrn_reflns_limit_h_min     -7
_diffrn_reflns_limit_h_max     7
_diffrn_reflns_limit_k_min     -20
_diffrn_reflns_limit_k_max     20
_diffrn_reflns_limit_l_min     -15
_diffrn_reflns_limit_l_max     15
_refine_special_details
;
Refinement of <i>F</i>^2^ against ALL reflections. The weighted <i>R</i>-factor
<i>wR</i> and goodness of fit <i>S</i> are based on <i>F</i>^2^, conventional
<i>R</i>-factors <i>R</i> are based on <i>F</i>, with <i>F</i> set to zero for
negative <i>F</i>^2^. The threshold expression of <i>F</i>^2^ >
\s(<i>F</i>^2^) is used only for calculating <i>R</i>-factors(gt) <i>etc</i>.
and is not relevant to the choice of reflections for refinement.
<i>R</i>-factors based on <i>F</i>^2^ are statistically about twice as large
as those based on <i>F</i>, and <i>R</i>- factors based on ALL data will be
even larger.
;
_reflns_number_total     5222
_reflns_number_gt     4285
_reflns_threshold_expression     I>2sigma(I)
_refine_ls_structure_factor_coef     Fsqd
_refine_ls_matrix_type     full
_refine_ls_R_factor_all     0.0449
_refine_ls_R_factor_gt     0.0308
_refine_ls_wR_factor_gt     0.0603
_refine_ls_wR_factor_ref     0.0646
_refine_ls_goodness_of_fit_ref     1.008
_refine_ls_restrained_S_all     1.008
_refine_ls_number_reflns     5222
_refine_ls_number_parameters     328
_refine_ls_number_restraints     1
_refine_ls_hydrogen_treatment     constr
_refine_ls_weighting_scheme     calc
_refine_ls_weighting_details
         'calc w=1/[\s^2^(Fo^2^)+(0.0310P)^2^+0.0000P] where P=(Fo^2^+2Fc^2^)/3'
_atom_sites_solution_hydrogens     geom
_atom_sites_solution_primary     direct
_atom_sites_solution_secondary     difmap
_refine_ls_shift/su_max     0.001
_refine_ls_shift/su_mean     0.000
_refine_diff_density_max     0.277
_refine_diff_density_min     -0.453
_refine_ls_extinction_method     none
_refine_ls_extinction_coef     ?
_refine_ls_abs_structure_details     'Flack (1983), 2514 Friedel pairs'
_refine_ls_abs_structure_Flack     0.581(7)
loop_
    _atom_type_symbol
    _atom_type_description
    _atom_type_scat_dispersion_real
    _atom_type_scat_dispersion_imag
    _atom_type_scat_source
    'C' 'C' 0.0033 0.0016
                         'International Tables Vol C Tables 4.2.6.8 and 6.1.1.4'
    'H' 'H' 0.0000 0.0000
                         'International Tables Vol C Tables 4.2.6.8 and 6.1.1.4'
    'Br' 'Br' -0.2901 2.4595
                         'International Tables Vol C Tables 4.2.6.8 and 6.1.1.4'
    'N' 'N' 0.0061 0.0033
                         'International Tables Vol C Tables 4.2.6.8 and 6.1.1.4'
    'O' 'O' 0.0106 0.0060
                         'International Tables Vol C Tables 4.2.6.8 and 6.1.1.4'
    'S' 'S' 0.1246 0.1234
                         'International Tables Vol C Tables 4.2.6.8 and 6.1.1.4'
_computing_data_collection     'SMART (Bruker, 2000)'
_computing_cell_refinement     'SAINT (Bruker, 2000)'
_computing_data_reduction     'SAINT (Bruker, 2000)'
_computing_structure_solution     'SHELXS97 (Sheldrick, 2008)'
_computing_structure_refinement     'SHELXL97 (Sheldrick, 2008)'
_computing_molecular_graphics     'SHELXTL/PC (Sheldrick, 2008)'
_computing_publication_material     'SHELXTL/PC (Sheldrick, 2008)'
loop_
    _atom_site_type_symbol
    _atom_site_label
    _atom_site_fract_x
    _atom_site_fract_y
    _atom_site_fract_z
    _atom_site_U_iso_or_equiv
    _atom_site_adp_type
    _atom_site_calc_flag
    _atom_site_refinement_flags
    _atom_site_occupancy
    _atom_site_symmetry_multiplicity
    _atom_site_disorder_assembly
    _atom_site_disorder_group
    Br Br1 0.19835(6) 0.61341(2) -0.42475(3) 0.05443(12) Uani d . 1 1 . .
    S S1 0.10279(14) 0.43885(6) 0.11498(7) 0.0394(2) Uani d . 1 1 . .
    O O1 0.8327(4) 0.49113(17) -0.10062(19) 0.0511(7) Uani d . 1 1 . .
    H H1A 0.8001 0.5035 -0.0391 0.077 Uiso d R 1 1 . .
    N N1 0.2852(5) 0.50342(19) 0.2940(2) 0.0425(8) Uani d . 1 1 . .
    H H1 0.1906 0.4848 0.3368 0.051 Uiso d R 1 1 . .
    N N2 0.4568(5) 0.5484(2) 0.3291(2) 0.0423(8) Uani d . 1 1 . .
    N N3 0.4567(4) 0.53213(17) 0.1540(2) 0.0313(7) Uani d . 1 1 . .
    N N4 0.5457(4) 0.53192(18) 0.0511(2) 0.0360(7) Uani d . 1 1 . .
    C C1 0.2787(5) 0.4913(2) 0.1880(3) 0.0325(8) Uani d . 1 1 . .
    C C2 0.5590(5) 0.5653(2) 0.2428(3) 0.0337(8) Uani d . 1 1 . .
    C C3 0.7562(6) 0.6128(3) 0.2360(3) 0.0438(9) Uani d . 1 1 . .
    H H3A 0.7331 0.6594 0.1898 0.053 Uiso calc R 1 1 . .
    H H3B 0.8655 0.5795 0.2039 0.053 Uiso calc R 1 1 . .
    C C4 0.8317(7) 0.6420(2) 0.3461(3) 0.0529(11) Uani d . 1 1 . .
    H H4A 0.7232 0.6744 0.3786 0.079 Uiso calc R 1 1 . .
    H H4B 0.9574 0.6741 0.3380 0.079 Uiso calc R 1 1 . .
    H H4C 0.8619 0.5960 0.3909 0.079 Uiso calc R 1 1 . .
    C C5 0.4165(6) 0.5478(2) -0.0249(3) 0.0332(8) Uani d . 1 1 . .
    H H5 0.2777 0.5616 -0.0087 0.040 Uiso calc R 1 1 . .
    C C6 0.4824(5) 0.5449(2) -0.1370(3) 0.0305(8) Uani d . 1 1 . .
    C C7 0.6786(5) 0.5157(2) -0.1695(3) 0.0343(8) Uani d . 1 1 . .
    C C8 0.7249(6) 0.5113(2) -0.2784(3) 0.0404(10) Uani d . 1 1 . .
    H H8 0.8531 0.4893 -0.3004 0.048 Uiso calc R 1 1 . .
    C C9 0.5816(6) 0.5393(2) -0.3542(3) 0.0390(9) Uani d . 1 1 . .
    H H9 0.6142 0.5370 -0.4268 0.047 Uiso calc R 1 1 . .
    C C10 0.3887(6) 0.5707(2) -0.3211(3) 0.0362(9) Uani d . 1 1 . .
    C C11 0.3376(6) 0.5723(2) -0.2137(3) 0.0342(8) Uani d . 1 1 . .
    H H11 0.2063 0.5917 -0.1923 0.041 Uiso calc R 1 1 . .
    Br Br2 0.85545(7) 0.24611(3) 0.99904(3) 0.06106(14) Uani d . 1 1 . .
    S S2 0.93822(14) 0.42617(6) 0.46355(7) 0.0375(2) Uani d . 1 1 . .
    O O2 0.2087(4) 0.36500(17) 0.6796(2) 0.0480(8) Uani d . 1 1 . .
    H H2 0.2556 0.3672 0.6184 0.072 Uiso d R 1 1 . .
    N N5 0.7520(5) 0.36383(19) 0.2834(2) 0.0390(8) Uani d . 1 1 . .
    H H5A 0.8466 0.3827 0.2409 0.047 Uiso d R 1 1 . .
    N N6 0.5811(5) 0.3204(2) 0.2478(2) 0.0401(8) Uani d . 1 1 . .
    N N7 0.5821(4) 0.33383(18) 0.4232(2) 0.0314(7) Uani d . 1 1 . .
    N N8 0.4955(4) 0.33164(19) 0.5266(2) 0.0321(7) Uani d . 1 1 . .
    C C12 0.7603(5) 0.3746(2) 0.3909(3) 0.0319(8) Uani d . 1 1 . .
    C C13 0.4769(5) 0.3032(2) 0.3348(3) 0.0315(8) Uani d . 1 1 . .
    C C14 0.2795(5) 0.2556(2) 0.3413(3) 0.0400(8) Uani d . 1 1 . .
    H H14A 0.1713 0.2884 0.3750 0.048 Uiso calc R 1 1 . .
    H H14B 0.3037 0.2083 0.3863 0.048 Uiso calc R 1 1 . .
    C C15 0.1996(6) 0.2275(2) 0.2317(3) 0.0472(10) Uani d . 1 1 . .
    H H15A 0.1887 0.2735 0.1845 0.071 Uiso calc R 1 1 . .
    H H15B 0.0630 0.2028 0.2393 0.071 Uiso calc R 1 1 . .
    H H15C 0.2967 0.1887 0.2023 0.071 Uiso calc R 1 1 . .
    C C16 0.6252(6) 0.3124(2) 0.6007(3) 0.0353(9) Uani d . 1 1 . .
    H H16 0.7633 0.2985 0.5832 0.042 Uiso calc R 1 1 . .
    C C17 0.5601(6) 0.3117(2) 0.7123(3) 0.0328(8) Uani d . 1 1 . .
    C C18 0.3609(6) 0.3392(2) 0.7470(3) 0.0361(9) Uani d . 1 1 . .
    C C19 0.3173(6) 0.3417(2) 0.8567(3) 0.0443(9) Uani d . 1 1 . .
    H H19 0.1881 0.3620 0.8797 0.053 Uiso calc R 1 1 . .
    C C20 0.4612(6) 0.3147(2) 0.9307(3) 0.0462(10) Uani d . 1 1 . .
    H H20 0.4296 0.3165 1.0034 0.055 Uiso calc R 1 1 . .
    C C21 0.6543(6) 0.2846(2) 0.8971(3) 0.0423(9) Uani d . 1 1 . .
    C C22 0.7078(6) 0.2850(2) 0.7897(3) 0.0403(9) Uani d . 1 1 . .
    H H22 0.8411 0.2675 0.7685 0.048 Uiso calc R 1 1 . .
loop_
    _atom_site_aniso_label
    _atom_site_aniso_U_11
    _atom_site_aniso_U_22
    _atom_site_aniso_U_33
    _atom_site_aniso_U_12
    _atom_site_aniso_U_13
    _atom_site_aniso_U_23
    Br1 0.0537(2) 0.0799(3) 0.02963(19) 0.0011(2) -0.00409(16) 0.0045(2)
    S1 0.0403(5) 0.0497(6) 0.0281(4) -0.0051(4) 0.0038(4) 0.0017(4)
    O1 0.0457(16) 0.074(2) 0.0334(14) 0.0183(14) 0.0076(12) 0.0048(14)
    N1 0.0402(18) 0.064(2) 0.0238(16) -0.0095(16) 0.0092(13) 0.0011(15)
    N2 0.0442(18) 0.058(2) 0.0251(15) -0.0021(16) 0.0042(14) -0.0043(14)
    N3 0.0337(16) 0.0378(18) 0.0226(15) 0.0022(14) 0.0057(12) 0.0023(13)
    N4 0.0364(17) 0.047(2) 0.0252(16) 0.0010(14) 0.0102(13) 0.0031(14)
    C1 0.034(2) 0.036(2) 0.0277(19) 0.0065(16) 0.0038(15) 0.0053(15)
    C2 0.035(2) 0.036(2) 0.0300(19) 0.0093(16) 0.0040(15) -0.0019(15)
    C3 0.047(2) 0.044(2) 0.041(2) -0.002(2) 0.0050(16) 0.003(2)
    C4 0.062(3) 0.047(3) 0.049(2) -0.013(2) -0.008(2) 0.0012(19)
    C5 0.0341(19) 0.033(2) 0.033(2) 0.0020(16) 0.0075(16) 0.0027(16)
    C6 0.0342(19) 0.031(2) 0.0260(18) -0.0051(16) 0.0071(15) 0.0024(15)
    C7 0.036(2) 0.035(2) 0.0315(19) 0.0044(16) 0.0048(16) 0.0009(15)
    C8 0.043(2) 0.043(2) 0.035(2) 0.0007(18) 0.0164(19) -0.0040(17)
    C9 0.048(2) 0.047(2) 0.0228(18) -0.0021(19) 0.0103(16) -0.0042(16)
    C10 0.043(2) 0.040(2) 0.0249(18) -0.0066(17) 0.0016(16) 0.0001(16)
    C11 0.0327(19) 0.043(2) 0.0275(19) -0.0011(16) 0.0046(15) -0.0031(16)
    Br2 0.0659(3) 0.0819(3) 0.0352(2) -0.0148(2) -0.01050(19) 0.0139(2)
    S2 0.0369(5) 0.0487(6) 0.0268(4) -0.0048(4) 0.0045(4) -0.0016(4)
    O2 0.0395(16) 0.067(2) 0.0380(16) 0.0097(14) 0.0065(12) 0.0014(14)
    N5 0.0415(19) 0.053(2) 0.0224(16) -0.0015(15) 0.0075(13) 0.0009(14)
    N6 0.0423(19) 0.055(2) 0.0233(16) -0.0035(16) 0.0007(14) -0.0044(14)
    N7 0.0297(16) 0.0400(18) 0.0248(15) 0.0023(14) 0.0068(12) -0.0010(13)
    N8 0.0317(16) 0.0435(19) 0.0213(16) -0.0013(14) 0.0081(13) -0.0012(13)
    C12 0.0308(19) 0.042(2) 0.0233(17) 0.0038(16) 0.0039(14) 0.0010(15)
    C13 0.034(2) 0.037(2) 0.0237(18) 0.0016(16) -0.0003(15) -0.0048(15)
    C14 0.0397(19) 0.043(2) 0.0373(19) -0.0010(18) 0.0062(15) -0.0065(17)
    C15 0.054(2) 0.041(3) 0.047(2) -0.0062(19) -0.0110(19) -0.0010(19)
    C16 0.042(2) 0.038(2) 0.0264(19) 0.0009(17) 0.0117(17) 0.0011(16)
    C17 0.039(2) 0.034(2) 0.0251(18) -0.0053(16) 0.0059(15) 0.0012(15)
    C18 0.043(2) 0.033(2) 0.032(2) -0.0094(17) 0.0074(17) -0.0015(16)
    C19 0.049(2) 0.052(2) 0.032(2) -0.0018(19) 0.0139(18) -0.0057(18)
    C20 0.059(3) 0.053(3) 0.0261(19) -0.015(2) 0.0159(18) -0.0049(17)
    C21 0.053(2) 0.049(2) 0.0247(18) -0.0162(19) -0.0019(17) 0.0030(16)
    C22 0.041(2) 0.043(2) 0.037(2) 0.0005(18) 0.0072(17) 0.0034(17)
_geom_special_details
;
All e.s.d.'s (except the e.s.d. in the dihedral angle between two l.s. planes)
are estimated using the full covariance matrix. The cell e.s.d.'s are taken
into account individually in the estimation of e.s.d.'s in distances, angles
and torsion angles; correlations between e.s.d.'s in cell parameters are only
used when they are defined by crystal symmetry. An approximate (isotropic)
treatment of cell e.s.d.'s is used for estimating e.s.d.'s involving l.s.
planes.
;
loop_
    _geom_bond_atom_site_label_1
    _geom_bond_atom_site_label_2
    _geom_bond_site_symmetry_2
    _geom_bond_distance
    _geom_bond_publ_flag
    Br1 C10 . 1.896(4) ?
    S1 C1 . 1.673(4) ?
    O1 C7 . 1.356(4) ?
    O1 H1A . 0.8200 ?
    N1 C1 . 1.336(4) ?
    N1 N2 . 1.383(4) ?
    N1 H1 . 0.8600 ?
    N2 C2 . 1.288(4) ?
    N3 C1 . 1.380(4) ?
    N3 C2 . 1.391(4) ?
    N3 N4 . 1.403(4) ?
    N4 C5 . 1.275(4) ?
    C2 C3 . 1.474(5) ?
    C3 C4 . 1.527(5) ?
    C3 H3A . 0.9700 ?
    C3 H3B . 0.9700 ?
    C4 H4A . 0.9600 ?
    C4 H4B . 0.9600 ?
    C4 H4C . 0.9600 ?
    C5 C6 . 1.461(5) ?
    C5 H5 . 0.9300 ?
    C6 C7 . 1.393(5) ?
    C6 C11 . 1.394(5) ?
    C7 C8 . 1.392(5) ?
    C8 C9 . 1.384(5) ?
    C8 H8 . 0.9300 ?
    C9 C10 . 1.390(5) ?
    C9 H9 . 0.9300 ?
    C10 C11 . 1.379(5) ?
    C11 H11 . 0.9300 ?
    Br2 C21 . 1.901(4) ?
    S2 C12 . 1.672(4) ?
    O2 C18 . 1.343(4) ?
    O2 H2 . 0.8200 ?
    N5 C12 . 1.352(4) ?
    N5 N6 . 1.367(4) ?
    N5 H5A . 0.8600 ?
    N6 C13 . 1.303(4) ?
    N7 C12 . 1.374(4) ?
    N7 C13 . 1.379(4) ?
    N7 N8 . 1.404(4) ?
    N8 C16 . 1.271(4) ?
    C13 C14 . 1.476(5) ?
    C14 C15 . 1.525(5) ?
    C14 H14A . 0.9700 ?
    C14 H14B . 0.9700 ?
    C15 H15A . 0.9600 ?
    C15 H15B . 0.9600 ?
    C15 H15C . 0.9600 ?
    C16 C17 . 1.453(5) ?
    C16 H16 . 0.9300 ?
    C17 C18 . 1.408(5) ?
    C17 C22 . 1.409(5) ?
    C18 C19 . 1.396(5) ?
    C19 C20 . 1.366(5) ?
    C19 H19 . 0.9300 ?
    C20 C21 . 1.384(5) ?
    C20 H20 . 0.9300 ?
    C21 C22 . 1.382(5) ?
    C22 H22 . 0.9300 ?
loop_
    _geom_angle_atom_site_label_1
    _geom_angle_atom_site_label_2
    _geom_angle_atom_site_label_3
    _geom_angle_site_symmetry_1
    _geom_angle_site_symmetry_3
    _geom_angle
    _geom_angle_publ_flag
    C7 O1 H1A . . 109.5 ?
    C1 N1 N2 . . 114.3(3) ?
    C1 N1 H1 . . 122.8 ?
    N2 N1 H1 . . 122.8 ?
    C2 N2 N1 . . 104.4(3) ?
    C1 N3 C2 . . 108.9(3) ?
    C1 N3 N4 . . 127.7(3) ?
    C2 N3 N4 . . 122.8(3) ?
    C5 N4 N3 . . 114.8(3) ?
    N1 C1 N3 . . 102.2(3) ?
    N1 C1 S1 . . 129.1(3) ?
    N3 C1 S1 . . 128.7(3) ?
    N2 C2 N3 . . 110.2(3) ?
    N2 C2 C3 . . 126.3(3) ?
    N3 C2 C3 . . 123.5(3) ?
    C2 C3 C4 . . 112.1(3) ?
    C2 C3 H3A . . 109.2 ?
    C4 C3 H3A . . 109.2 ?
    C2 C3 H3B . . 109.2 ?
    C4 C3 H3B . . 109.2 ?
    H3A C3 H3B . . 107.9 ?
    C3 C4 H4A . . 109.5 ?
    C3 C4 H4B . . 109.5 ?
    H4A C4 H4B . . 109.5 ?
    C3 C4 H4C . . 109.5 ?
    H4A C4 H4C . . 109.5 ?
    H4B C4 H4C . . 109.5 ?
    N4 C5 C6 . . 121.3(3) ?
    N4 C5 H5 . . 119.4 ?
    C6 C5 H5 . . 119.4 ?
    C7 C6 C11 . . 119.7(3) ?
    C7 C6 C5 . . 123.2(3) ?
    C11 C6 C5 . . 117.0(3) ?
    O1 C7 C8 . . 116.6(3) ?
    O1 C7 C6 . . 123.9(3) ?
    C8 C7 C6 . . 119.6(3) ?
    C9 C8 C7 . . 120.5(3) ?
    C9 C8 H8 . . 119.7 ?
    C7 C8 H8 . . 119.7 ?
    C8 C9 C10 . . 119.6(3) ?
    C8 C9 H9 . . 120.2 ?
    C10 C9 H9 . . 120.2 ?
    C11 C10 C9 . . 120.4(3) ?
    C11 C10 Br1 . . 120.2(3) ?
    C9 C10 Br1 . . 119.4(3) ?
    C10 C11 C6 . . 120.1(3) ?
    C10 C11 H11 . . 119.9 ?
    C6 C11 H11 . . 119.9 ?
    C18 O2 H2 . . 109.5 ?
    C12 N5 N6 . . 114.6(3) ?
    C12 N5 H5A . . 122.7 ?
    N6 N5 H5A . . 122.7 ?
    C13 N6 N5 . . 104.3(3) ?
    C12 N7 C13 . . 109.7(3) ?
    C12 N7 N8 . . 127.4(3) ?
    C13 N7 N8 . . 122.3(3) ?
    C16 N8 N7 . . 114.8(3) ?
    N5 C12 N7 . . 101.5(3) ?
    N5 C12 S2 . . 128.7(3) ?
    N7 C12 S2 . . 129.8(3) ?
    N6 C13 N7 . . 109.9(3) ?
    N6 C13 C14 . . 126.4(3) ?
    N7 C13 C14 . . 123.7(3) ?
    C13 C14 C15 . . 112.8(3) ?
    C13 C14 H14A . . 109.0 ?
    C15 C14 H14A . . 109.0 ?
    C13 C14 H14B . . 109.0 ?
    C15 C14 H14B . . 109.0 ?
    H14A C14 H14B . . 107.8 ?
    C14 C15 H15A . . 109.5 ?
    C14 C15 H15B . . 109.5 ?
    H15A C15 H15B . . 109.5 ?
    C14 C15 H15C . . 109.5 ?
    H15A C15 H15C . . 109.5 ?
    H15B C15 H15C . . 109.5 ?
    N8 C16 C17 . . 120.8(3) ?
    N8 C16 H16 . . 119.6 ?
    C17 C16 H16 . . 119.6 ?
    C18 C17 C22 . . 118.7(3) ?
    C18 C17 C16 . . 123.3(3) ?
    C22 C17 C16 . . 117.9(3) ?
    O2 C18 C19 . . 117.3(3) ?
    O2 C18 C17 . . 123.3(3) ?
    C19 C18 C17 . . 119.4(4) ?
    C20 C19 C18 . . 121.1(4) ?
    C20 C19 H19 . . 119.4 ?
    C18 C19 H19 . . 119.4 ?
    C19 C20 C21 . . 119.8(3) ?
    C19 C20 H20 . . 120.1 ?
    C21 C20 H20 . . 120.1 ?
    C22 C21 C20 . . 120.8(4) ?
    C22 C21 Br2 . . 118.8(3) ?
    C20 C21 Br2 . . 120.3(3) ?
    C21 C22 C17 . . 119.9(3) ?
    C21 C22 H22 . . 120.0 ?
    C17 C22 H22 . . 120.0 ?
loop_
    _geom_torsion_atom_site_label_1
    _geom_torsion_atom_site_label_2
    _geom_torsion_atom_site_label_3
    _geom_torsion_atom_site_label_4
    _geom_torsion_site_symmetry_1
    _geom_torsion_site_symmetry_2
    _geom_torsion_site_symmetry_3
    _geom_torsion_site_symmetry_4
    _geom_torsion
    _geom_torsion_publ_flag
    C1 N1 N2 C2 . . . . 0.5(4) ?
    C1 N3 N4 C5 . . . . 51.3(5) ?
    C2 N3 N4 C5 . . . . -139.1(4) ?
    N2 N1 C1 N3 . . . . -0.7(4) ?
    N2 N1 C1 S1 . . . . 178.4(3) ?
    C2 N3 C1 N1 . . . . 0.6(4) ?
    N4 N3 C1 N1 . . . . 171.4(3) ?
    C2 N3 C1 S1 . . . . -178.5(3) ?
    N4 N3 C1 S1 . . . . -7.7(5) ?
    N1 N2 C2 N3 . . . . -0.1(4) ?
    N1 N2 C2 C3 . . . . 179.9(3) ?
    C1 N3 C2 N2 . . . . -0.4(4) ?
    N4 N3 C2 N2 . . . . -171.7(3) ?
    C1 N3 C2 C3 . . . . 179.7(3) ?
    N4 N3 C2 C3 . . . . 8.3(5) ?
    N2 C2 C3 C4 . . . . -0.3(6) ?
    N3 C2 C3 C4 . . . . 179.6(3) ?
    N3 N4 C5 C6 . . . . -176.1(3) ?
    N4 C5 C6 C7 . . . . 7.9(6) ?
    N4 C5 C6 C11 . . . . -172.8(3) ?
    C11 C6 C7 O1 . . . . 177.0(3) ?
    C5 C6 C7 O1 . . . . -3.7(6) ?
    C11 C6 C7 C8 . . . . -2.4(5) ?
    C5 C6 C7 C8 . . . . 176.9(3) ?
    O1 C7 C8 C9 . . . . -176.4(3) ?
    C6 C7 C8 C9 . . . . 3.1(6) ?
    C7 C8 C9 C10 . . . . -1.1(6) ?
    C8 C9 C10 C11 . . . . -1.6(6) ?
    C8 C9 C10 Br1 . . . . 177.2(3) ?
    C9 C10 C11 C6 . . . . 2.2(6) ?
    Br1 C10 C11 C6 . . . . -176.5(3) ?
    C7 C6 C11 C10 . . . . -0.2(5) ?
    C5 C6 C11 C10 . . . . -179.5(3) ?
    C12 N5 N6 C13 . . . . 0.2(4) ?
    C12 N7 N8 C16 . . . . -51.8(5) ?
    C13 N7 N8 C16 . . . . 138.0(4) ?
    N6 N5 C12 N7 . . . . 0.7(4) ?
    N6 N5 C12 S2 . . . . -177.9(3) ?
    C13 N7 C12 N5 . . . . -1.3(4) ?
    N8 N7 C12 N5 . . . . -172.5(3) ?
    C13 N7 C12 S2 . . . . 177.3(3) ?
    N8 N7 C12 S2 . . . . 6.1(5) ?
    N5 N6 C13 N7 . . . . -1.0(4) ?
    N5 N6 C13 C14 . . . . -179.0(3) ?
    C12 N7 C13 N6 . . . . 1.6(4) ?
    N8 N7 C13 N6 . . . . 173.3(3) ?
    C12 N7 C13 C14 . . . . 179.6(3) ?
    N8 N7 C13 C14 . . . . -8.7(5) ?
    N6 C13 C14 C15 . . . . -1.0(6) ?
    N7 C13 C14 C15 . . . . -178.7(3) ?
    N7 N8 C16 C17 . . . . 176.8(3) ?
    N8 C16 C17 C18 . . . . -6.3(6) ?
    N8 C16 C17 C22 . . . . 176.1(3) ?
    C22 C17 C18 O2 . . . . -179.2(3) ?
    C16 C17 C18 O2 . . . . 3.3(6) ?
    C22 C17 C18 C19 . . . . 2.0(6) ?
    C16 C17 C18 C19 . . . . -175.6(4) ?
    O2 C18 C19 C20 . . . . 178.4(4) ?
    C17 C18 C19 C20 . . . . -2.8(6) ?
    C18 C19 C20 C21 . . . . 0.3(6) ?
    C19 C20 C21 C22 . . . . 3.0(6) ?
    C19 C20 C21 Br2 . . . . -179.5(3) ?
    C20 C21 C22 C17 . . . . -3.7(6) ?
    Br2 C21 C22 C17 . . . . 178.8(3) ?
    C18 C17 C22 C21 . . . . 1.2(5) ?
    C16 C17 C22 C21 . . . . 178.9(4) ?
loop_
    _geom_hbond_atom_site_label_D
    _geom_hbond_atom_site_label_H
    _geom_hbond_atom_site_label_A
    _geom_hbond_site_symmetry_A
    _geom_hbond_distance_DH
    _geom_hbond_distance_HA
    _geom_hbond_distance_DA
    _geom_hbond_angle_DHA
    N1 H1 S2 1_455 0.86 2.45 3.309(3) 176.4
    N5 H5A S1 1_655 0.86 2.44 3.302(3) 177.4
    O1 H1A N4 . 0.82 2.02 2.712(4) 141.4
    O2 H2 N8 . 0.82 1.99 2.695(4) 143.2
_iucr_refine_instructions_details
;
TITL YCX81-4 in P2(1)
CELL  0.71073    6.3230   16.4590   12.4610    90.000    90.330    90.000
ZERR  4           0.0040    0.0110    0.0080     0.000     0.009     0.000
LATT -1
SYMM   -X, 0.5+Y, -Z
SFAC C  H  Br N  O  S
UNIT 44 44 4 16 4 4
L.S. 4
ACTA
BOND $H
FMAP 2
PLAN 5
SIZE 0.4 0.35 0.3
TWIN
HTAB
HTAB N1 S2_$2
HTAB N5 S1_$1
HTAB O1 N4
HTAB O2 N8
EQIV $1 x+1, y, z
EQIV $2 x-1, y, z
CONF
WGHT  0.031000  0.000000
BASF   0.58134
FVAR  0.179960
TEMP    25.0
Br1    3   0.198345  0.613411 -0.424746 11.000000  0.053690  0.079900 =
           0.029630  0.004460 -0.004090  0.001150
S1     6   0.102787  0.438849  0.114976 11.000000  0.040310  0.049740 =
           0.028080  0.001680  0.003760 -0.005090
O1     5   0.832651  0.491129 -0.100623 11.000000  0.045730  0.074160 =
           0.033350  0.004820  0.007630  0.018260
AFIX 3
H1A    2   0.800060  0.503459 -0.039144 11.000000 -1.500000
AFIX 0
N1     4   0.285159  0.503421  0.293999 11.000000  0.040230  0.063520 =
           0.023780  0.001130  0.009190 -0.009510
AFIX 3
H1     2   0.190599  0.484782  0.336789 11.000000 -1.200000
AFIX 0
N2     4   0.456810  0.548424  0.329059 11.000000  0.044190  0.057530 =
           0.025090 -0.004290  0.004190 -0.002080
N3     4   0.456718  0.532135  0.154018 11.000000  0.033690  0.037790 =
           0.022630  0.002300  0.005740  0.002210
N4     4   0.545706  0.531919  0.051115 11.000000  0.036420  0.046610 =
           0.025200  0.003100  0.010180  0.001010
C1     1   0.278709  0.491302  0.188024 11.000000  0.034180  0.035730 =
           0.027720  0.005260  0.003790  0.006460
C2     1   0.559045  0.565326  0.242836 11.000000  0.034510  0.036480 =
           0.030030 -0.001890  0.003950  0.009270
C3     1   0.756232  0.612786  0.236041 11.000000  0.046600  0.044130 =
           0.040640  0.002960  0.004980 -0.002330
AFIX 23
H3A    2   0.733144  0.659408  0.189821 11.000000 -1.200000
H3B    2   0.865490  0.579481  0.203942 11.000000 -1.200000
AFIX 0
C4     1   0.831690  0.642042  0.346077 11.000000  0.062110  0.047000 =
           0.049430  0.001180 -0.008440 -0.013240
AFIX 137
H4A    2   0.723206  0.674422  0.378561 11.000000 -1.500000
H4B    2   0.957408  0.674108  0.337957 11.000000 -1.500000
H4C    2   0.861893  0.595987  0.390885 11.000000 -1.500000
AFIX 0
C5     1   0.416518  0.547843 -0.024925 11.000000  0.034110  0.033060 =
           0.032570  0.002730  0.007510  0.002030
AFIX 43
H5     2   0.277665  0.561596 -0.008719 11.000000 -1.200000
AFIX 0
C6     1   0.482378  0.544905 -0.137048 11.000000  0.034220  0.031350 =
           0.025970  0.002440  0.007080 -0.005110
C7     1   0.678608  0.515664 -0.169478 11.000000  0.036390  0.035160 =
           0.031500  0.000940  0.004850  0.004420
C8     1   0.724885  0.511257 -0.278431 11.000000  0.043470  0.042810 =
           0.035120 -0.004030  0.016370  0.000750
AFIX 43
H8     2   0.853062  0.489327 -0.300439 11.000000 -1.200000
AFIX 0
C9     1   0.581644  0.539251 -0.354206 11.000000  0.047660  0.046600 =
           0.022750 -0.004170  0.010320 -0.002080
AFIX 43
H9     2   0.614218  0.537044 -0.426832 11.000000 -1.200000
AFIX 0
C10    1   0.388705  0.570699 -0.321057 11.000000  0.043330  0.040300 =
           0.024870  0.000070  0.001640 -0.006610
C11    1   0.337612  0.572286 -0.213664 11.000000  0.032710  0.042530 =
           0.027480 -0.003100  0.004580 -0.001090
AFIX 43
H11    2   0.206266  0.591668 -0.192303 11.000000 -1.200000
AFIX 0
Br2    3   0.855447  0.246114  0.999038 11.000000  0.065910  0.081920 =
           0.035230  0.013950 -0.010500 -0.014790
S2     6   0.938217  0.426169  0.463555 11.000000  0.036940  0.048740 =
           0.026830 -0.001590  0.004450 -0.004780
O2     5   0.208699  0.365001  0.679594 11.000000  0.039520  0.066520 =
           0.038040  0.001450  0.006470  0.009740
AFIX 3
H2     2   0.255580  0.367181  0.618443 11.000000 -1.500000
AFIX 0
N5     4   0.751954  0.363829  0.283408 11.000000  0.041470  0.053120 =
           0.022400  0.000930  0.007480 -0.001530
AFIX 3
H5A    2   0.846633  0.382719  0.240881 11.000000 -1.200000
AFIX 0
N6     4   0.581104  0.320429  0.247835 11.000000  0.042330  0.054810 =
           0.023290 -0.004390  0.000750 -0.003530
N7     4   0.582136  0.333834  0.423233 11.000000  0.029670  0.039980 =
           0.024760 -0.000960  0.006820  0.002260
N8     4   0.495486  0.331635  0.526645 11.000000  0.031660  0.043490 =
           0.021270 -0.001210  0.008140 -0.001310
C12    1   0.760265  0.374622  0.390890 11.000000  0.030760  0.041600 =
           0.023280  0.000960  0.003930  0.003800
C13    1   0.476887  0.303158  0.334825 11.000000  0.033910  0.037010 =
           0.023670 -0.004780 -0.000270  0.001630
C14    1   0.279477  0.255550  0.341307 11.000000  0.039690  0.042950 =
           0.037320 -0.006520  0.006200 -0.001020
AFIX 23
H14A   2   0.171298  0.288434  0.375047 11.000000 -1.200000
H14B   2   0.303696  0.208337  0.386316 11.000000 -1.200000
AFIX 0
C15    1   0.199583  0.227543  0.231698 11.000000  0.053730  0.040870 =
           0.046860 -0.000950 -0.010970 -0.006160
AFIX 137
H15A   2   0.188740  0.273452  0.184465 11.000000 -1.500000
H15B   2   0.063001  0.202801  0.239308 11.000000 -1.500000
H15C   2   0.296711  0.188744  0.202316 11.000000 -1.500000
AFIX 0
C16    1   0.625166  0.312374  0.600697 11.000000  0.042020  0.037630 =
           0.026380  0.001140  0.011690  0.000900
AFIX 43
H16    2   0.763336  0.298524  0.583211 11.000000 -1.200000
AFIX 0
C17    1   0.560130  0.311735  0.712337 11.000000  0.039060  0.034230 =
           0.025110  0.001180  0.005920 -0.005310
C18    1   0.360927  0.339211  0.746981 11.000000  0.043130  0.033040 =
           0.032220 -0.001520  0.007400 -0.009420
C19    1   0.317347  0.341660  0.856671 11.000000  0.049190  0.052310 =
           0.031600 -0.005740  0.013930 -0.001840
AFIX 43
H19    2   0.188123  0.361999  0.879723 11.000000 -1.200000
AFIX 0
C20    1   0.461249  0.314698  0.930690 11.000000  0.059410  0.053250 =
           0.026060 -0.004870  0.015850 -0.014580
AFIX 43
H20    2   0.429619  0.316532  1.003444 11.000000 -1.200000
AFIX 0
C21    1   0.654294  0.284638  0.897078 11.000000  0.052680  0.049450 =
           0.024710  0.003020 -0.001870 -0.016230
C22    1   0.707780  0.284958  0.789708 11.000000  0.041010  0.042530 =
           0.037460  0.003380  0.007240  0.000460
AFIX 43
H22    2   0.841082  0.267519  0.768547 11.000000 -1.200000
AFIX 0
HKLF 4 1 -1.0000  0.0000  0.0000  0.0000  1.0000  0.0000  0.0000  0.0000
 -1.0000
;
