# Supplementary material for: 4-[(5-Bromo-2-hy­droxy­benzyl­idene)amino]-3-ethyl-1H-1,2,4-triazole-5(4H)-thione
Source: Acta Crystallogr Sect E Struct Rep Online. 2014 Jul 26;70(Pt 8):o881–2. doi: 10.1107/S1600536814016833 (PMC4158482; doi:10.1107/S1600536814016833)
Supplement: Supplementary file 2 [file e-70-0o881-Isup2.hkl]

# 
# h,k,l, Fc-squared, Fo-squared, sigma(Fo-squared) and status flag 
# 
data_I
_shelx_title ' YCX81-4 in P2(1)' 
_shelx_refln_list_code          4 
_shelx_F_calc_maximum      187.42 
_exptl_crystal_F_000       656.00 
_reflns_d_resolution_high  0.8029 
 
loop_ 
 _symmetry_equiv_pos_as_xyz 
 'x, y, z' 
 '-x, y+1/2, -z' 
 
_cell_length_a     6.3230 
_cell_length_b    16.4590 
_cell_length_c    12.4610 
_cell_angle_alpha  90.000 
_cell_angle_beta   90.330 
_cell_angle_gamma  90.000 
 
_shelx_F_squared_multiplier     1.000 
 
loop_ 
 _refln_index_h 
 _refln_index_k 
 _refln_index_l 
 _refln_F_squared_calc 
 _refln_F_squared_meas 
 _refln_F_squared_sigma 
 _refln_observed_status 
   0 -20   0        7.73      -26.25     26.25 o 
   1 -20   0        4.60       17.99     16.04 o 
   1 -19   0       30.43       13.79     19.18 o 
   2 -19   0        1.93        2.54     15.71 o 
   0 -18   0       54.58       41.37     27.17 o 
   1 -18   0        0.99       -1.76     17.21 o 
   2 -18   0       92.07       92.40     17.20 o 
   3 -18   0       31.20        9.84     15.45 o 
   1 -17   0      106.52      110.67     20.08 o 
   2 -17   0       91.01      106.73     16.80 o 
   3 -17   0       33.88       56.26     16.14 o 
   4 -17   0       11.76        7.58     43.23 o 
   0 -16   0      910.31      978.79     53.42 o 
   1 -16   0      200.78      223.16     21.72 o 
   2 -16   0       21.12       42.73     14.20 o 
   3 -16   0      199.03      204.35     18.72 o 
   4 -16   0       40.87       31.74     19.61 o 
   1 -15   0      322.84      367.48     48.32 o 
   2 -15   0       37.03       28.80     12.63 o 
   3 -15   0       13.47       11.37     12.72 o 
   4 -15   0      267.00      283.99     26.18 o 
   5 -15   0       31.08       17.70     21.46 o 
   0 -14   0      103.33      109.92     24.08 o 
   1 -14   0      260.42      261.21     42.92 o 
   2 -14   0       15.41        9.05     11.69 o 
   3 -14   0      543.44      541.83     23.17 o 
   4 -14   0       23.99       16.36     16.22 o 
   5 -14   0      147.67      155.58     29.18 o 
   1 -13   0       76.86       82.45     14.49 o 
   2 -13   0     1121.35     1088.28     29.10 o 
   3 -13   0      206.35      193.28     15.00 o 
   4 -13   0      348.53      333.70     19.65 o 
   5 -13   0      133.09       99.78     19.75 o 
   6 -13   0       47.37       15.15     20.63 o 
   0 -12   0      387.31      349.52     30.57 o 
   1 -12   0      817.14      782.12     36.59 o 
   2 -12   0      352.30      353.80     19.12 o 
   3 -12   0       99.94       89.09     10.31 o 
   4 -12   0      300.32      299.89     22.92 o 
   5 -12   0      103.98       98.54     21.92 o 
   6 -12   0       20.62       17.94     19.76 o 
   1 -11   0       91.53      110.04     16.06 o 
   2 -11   0       60.75       58.60     12.01 o 
   3 -11   0      827.06      834.36     27.74 o 
   4 -11   0       89.48       93.32     16.21 o 
   5 -11   0        3.76      -13.95     13.95 o 
   6 -11   0       20.39       33.95     18.81 o 
   0 -10   0     4576.46     4628.11    126.90 o 
   1 -10   0       33.62       28.74      6.54 o 
   2 -10   0      998.33      955.58     20.47 o 
   3 -10   0      726.67      758.78     22.03 o 
   4 -10   0      392.81      377.53     17.21 o 
   5 -10   0       71.68       71.95     17.58 o 
   6 -10   0       18.23       40.56     30.57 o 
   1  -9   0       36.28       36.04      6.40 o 
   2  -9   0     1616.02     1690.86     27.96 o 
   3  -9   0       44.30       33.75      8.81 o 
   4  -9   0      786.92      780.98     22.40 o 
   5  -9   0      122.02      138.61     18.45 o 
   6  -9   0      192.68      220.07     47.86 o 
   7  -9   0       12.61      -11.05     19.43 o 
   0  -8   0      805.84      777.48     34.27 o 
   1  -8   0     3924.95     4049.93     62.03 o 
   2  -8   0    11405.26    11727.96    165.52 o 
   3  -8   0     1384.13     1340.35     28.11 o 
   4  -8   0      169.97      180.39      9.84 o 
   5  -8   0      372.88      359.78     23.64 o 
   6  -8   0      236.95      253.00     33.50 o 
   7  -8   0       49.46       28.44     19.40 o 
   1  -7   0     3888.71     3752.83     57.10 o 
   2  -7   0     3781.39     3669.78     58.50 o 
   3  -7   0      237.87      221.70     11.25 o 
   4  -7   0      164.25      154.80      8.85 o 
   5  -7   0      379.41      329.72     22.91 o 
   6  -7   0      177.77      160.61     21.23 o 
   7  -7   0      109.32      154.03     50.02 o 
   0  -6   0      926.17      928.15     33.66 o 
   1  -6   0    10683.15    10613.42    147.57 o 
   2  -6   0      794.20      823.57     20.84 o 
   3  -6   0      991.06      951.43     20.98 o 
   4  -6   0      735.16      699.81     15.89 o 
   5  -6   0       44.82       54.93     24.86 o 
   6  -6   0       16.45        2.20     19.14 o 
   7  -6   0       79.02       46.30     19.33 o 
   1  -5   0     4596.74     4709.01    116.41 o 
   2  -5   0      450.80      431.38     19.93 o 
   3  -5   0      560.10      535.77     16.12 o 
   4  -5   0     1046.68     1044.39     19.39 o 
   5  -5   0      632.05      663.05     21.60 o 
   6  -5   0      166.33      165.00     20.11 o 
   7  -5   0      123.10       97.62     25.94 o 
   0  -4   0    20353.87    18484.66    438.45 o 
   2  -4   0      912.29      970.21     18.01 o 
   3  -4   0      181.22      195.13      7.22 o 
   4  -4   0      971.38      906.97     17.79 o 
   5  -4   0     1507.39     1484.85     31.95 o 
   6  -4   0      129.97      122.25     19.36 o 
   7  -4   0      498.08      451.90     41.37 o 
   1  -3   0        8.17        5.40      3.47 o 
   2  -3   0     2091.77     2137.01     33.19 o 
   3  -3   0     1233.80     1236.17     19.44 o 
   4  -3   0      190.78      184.67     11.94 o 
   5  -3   0      992.56     1042.62     26.54 o 
   6  -3   0      879.77      944.82     56.04 o 
   7  -3   0      258.35      297.89     59.75 o 
   0  -2   0      599.66      630.50     19.14 o 
   1  -2   0      524.02      520.17     11.11 o 
   2  -2   0     2449.81     2507.96     32.36 o 
   3  -2   0     1628.09     1587.01     23.70 o 
   4  -2   0      438.00      475.24     19.88 o 
   5  -2   0      774.23      770.01     26.11 o 
   6  -2   0      430.87      381.49     25.70 o 
   7  -2   0       31.41       28.26     17.80 o 
   1  -1   0     6956.82     7229.99    217.37 o 
   2  -1   0     1275.31     1235.77     17.58 o 
   3  -1   0      634.84      670.20     19.65 o 
   4  -1   0     1143.44     1130.86     19.80 o 
   5  -1   0      266.74      262.14     14.54 o 
   6  -1   0       35.37       19.20     15.20 o 
   7  -1   0        4.59       34.28     18.03 o 
   1   0   0     3187.92     3185.96     43.89 o 
   2   0   0     3952.47     3792.67     47.56 o 
   3   0   0     8157.06     7920.80     97.29 o 
   4   0   0       48.97       47.19      5.79 o 
   5   0   0       31.72       19.16      9.14 o 
   6   0   0        4.08        2.91     10.76 o 
   7   0   0        0.39        7.99     16.98 o 
   1   1   0     6912.90     7004.32     84.45 o 
   2   1   0     1264.69     1224.31     18.01 o 
   3   1   0      655.37      693.65     15.02 o 
   4   1   0     1139.67     1122.26     20.56 o 
   5   1   0      278.99      275.10     15.15 o 
   6   1   0       31.33       32.03     12.01 o 
   7   1   0        4.29       13.29     17.88 o 
   0   2   0      601.93      603.02     17.91 o 
   1   2   0      513.12      498.51      9.28 o 
   2   2   0     2409.27     2474.80     32.98 o 
   3   2   0     1646.25     1648.96     24.46 o 
   4   2   0      437.39      468.38     13.06 o 
   5   2   0      753.42      788.09     23.80 o 
   6   2   0      432.26      449.77     21.31 o 
   7   2   0       35.62       24.60     18.33 o 
   1   3   0        9.32       10.42      2.14 o 
   2   3   0     2109.06     2119.93     29.13 o 
   3   3   0     1223.84     1252.64     20.65 o 
   4   3   0      189.60      195.16     12.92 o 
   5   3   0     1006.38      988.07     26.60 o 
   6   3   0      877.85      906.09     28.51 o 
   7   3   0      255.49      242.89     24.40 o 
   0   4   0    20352.71    18978.69    425.17 o 
   1   4   0    30074.03    28528.78    334.32 o 
   2   4   0      870.94      914.44     13.54 o 
   3   4   0      178.58      180.45      8.08 o 
   4   4   0      990.03      988.10     19.87 o 
   5   4   0     1515.74     1510.12     28.97 o 
   6   4   0      129.88      141.20     15.82 o 
   7   4   0      487.83      501.39     30.61 o 
   1   5   0     4582.61     4631.99     51.40 o 
   2   5   0      474.39      467.11      9.23 o 
   3   5   0      545.47      522.87     13.27 o 
   4   5   0     1040.31     1095.46     33.38 o 
   5   5   0      613.09      658.41     23.13 o 
   6   5   0      176.13      143.97     15.01 o 
   7   5   0      128.72      124.84     17.08 o 
   0   6   0      916.70      906.85     31.19 o 
   1   6   0    10632.64    10434.73    113.45 o 
   2   6   0      775.38      776.00     13.12 o 
   3   6   0      998.30     1011.99     16.40 o 
   4   6   0      710.40      710.91     17.79 o 
   5   6   0       42.47       47.53      9.35 o 
   6   6   0       13.95        9.82     11.81 o 
   7   6   0       83.43       69.35     16.07 o 
   1   7   0     3901.75     3743.03     49.69 o 
   2   7   0     3808.04     3769.54     44.13 o 
   3   7   0      238.94      246.26      9.02 o 
   4   7   0      183.70      191.04     10.88 o 
   5   7   0      385.87      397.99     16.00 o 
   6   7   0      174.78      154.75     19.05 o 
   7   7   0      106.86      105.30     17.35 o 
   0   8   0      816.52      807.06     23.75 o 
   1   8   0     3919.48     4032.86     53.93 o 
   2   8   0    11384.25    11356.49    124.79 o 
   3   8   0     1386.00     1380.17     21.39 o 
   4   8   0      176.28      174.78     11.25 o 
   5   8   0      378.67      381.66     27.14 o 
   6   8   0      236.55      247.54     18.46 o 
   7   8   0       49.75       30.84     15.89 o 
   1   9   0       43.49       42.31      6.73 o 
   2   9   0     1593.15     1663.93     31.01 o 
   3   9   0       42.08       44.51      6.71 o 
   4   9   0      776.32      809.20     20.12 o 
   5   9   0      114.55      159.65     12.91 o 
   6   9   0      195.49      199.20     21.75 o 
   7   9   0       13.25       -1.85     17.96 o 
   0  10   0     4563.68     4714.14     89.53 o 
   1  10   0       30.98       38.00     16.99 o 
   2  10   0     1026.22      995.80     23.87 o 
   3  10   0      719.94      705.09     18.31 o 
   4  10   0      396.48      394.48     19.35 o 
   5  10   0       76.20       86.52     13.51 o 
   6  10   0       17.75        9.66     15.91 o 
   1  11   0       92.30      112.31      9.78 o 
   2  11   0       63.78       72.70     13.86 o 
   3  11   0      846.23      805.22     20.19 o 
   4  11   0       87.31       75.13     21.20 o 
   5  11   0        3.09        2.15     12.56 o 
   6  11   0       20.40        7.07     17.18 o 
   0  12   0      387.63      381.74     21.76 o 
   1  12   0      806.84      783.21     23.81 o 
   2  12   0      357.74      376.03     17.79 o 
   3  12   0       95.73      101.41     12.59 o 
   4  12   0      297.81      260.72     23.75 o 
   5  12   0       95.55       99.48     15.76 o 
   6  12   0       21.67       12.78     18.50 o 
   1  13   0       77.89       84.99     10.73 o 
   2  13   0     1112.03     1074.11     29.79 o 
   3  13   0      196.46      151.48     14.50 o 
   4  13   0      354.07      281.74     33.35 o 
   5  13   0      136.32      136.59     17.47 o 
   6  13   0       47.90       57.01     20.97 o 
   0  14   0      105.71      110.13     22.85 o 
   1  14   0      268.47      272.53     14.68 o 
   2  14   0       14.13       15.44     11.18 o 
   3  14   0      548.31      530.82     23.23 o 
   4  14   0       26.25       -1.87     16.83 o 
   5  14   0      149.08      127.97     21.72 o 
   1  15   0      320.73      353.20     16.96 o 
   2  15   0       40.35       33.24     12.25 o 
   3  15   0       13.69       -2.53     17.91 o 
   4  15   0      264.23      277.78     26.61 o 
   5  15   0       29.95       31.68     19.90 o 
   0  16   0      904.03      951.18     56.66 o 
   1  16   0      200.66      207.56     15.71 o 
   2  16   0       19.95       48.31     13.83 o 
   3  16   0      201.58      218.01     23.56 o 
   4  16   0       39.02       27.00     31.03 o 
   1  17   0      106.20      129.77     16.53 o 
   2  17   0       90.55       99.79     15.97 o 
   3  17   0       34.51       40.84     19.31 o 
   4  17   0       12.52      -10.99     19.10 o 
   0  18   0       55.95       42.22     19.12 o 
   1  18   0        0.86       19.82     12.49 o 
   2  18   0       90.72      106.82     17.11 o 
   3  18   0       31.11       44.08     36.28 o 
   1  19   0       30.69       36.70     14.03 o 
   2  19   0        1.89       -0.08     20.07 o 
   0  20   0        7.97        4.94     28.41 o 
   1  20   0        4.84       -0.34     15.79 o 
  -1 -20   1       72.28       66.81     17.75 o 
   0 -20   1      114.10      117.23     18.58 o 
   1 -20   1        2.81      -18.55     18.55 o 
  -2 -19   1      103.85       74.65     18.09 o 
  -1 -19   1       62.29       68.54     17.23 o 
   0 -19   1       37.45       32.04     19.86 o 
   1 -19   1      182.28      190.74     32.11 o 
   2 -19   1       17.18       29.76     19.53 o 
  -3 -18   1       38.45       34.32     16.68 o 
  -2 -18   1       66.32       68.87     16.47 o 
  -1 -18   1       18.22       27.29     15.01 o 
   0 -18   1       18.84        1.23     17.45 o 
   1 -18   1       31.27       11.14     18.06 o 
   2 -18   1       17.80       -5.17     14.33 o 
   3 -18   1      181.03      175.61     26.11 o 
  -4 -17   1       58.90       85.20     23.00 o 
  -3 -17   1       21.40       58.29     21.45 o 
  -2 -17   1        2.18      -13.67     13.67 o 
  -1 -17   1        3.41       21.05     14.01 o 
   0 -17   1       65.24       68.12     26.71 o 
   1 -17   1       14.99       -2.94     16.37 o 
   2 -17   1      138.28      140.10     22.06 o 
   3 -17   1      371.94      328.48     28.76 o 
   4 -17   1       64.25       39.03     41.84 o 
  -4 -16   1       44.59       22.48     31.03 o 
  -3 -16   1       55.36       34.82     19.74 o 
  -2 -16   1       18.50       29.83     14.11 o 
  -1 -16   1      162.26      142.84     16.91 o 
   0 -16   1       16.68       26.43     15.83 o 
   1 -16   1       97.13      123.26     27.33 o 
   2 -16   1       88.81       82.20     22.08 o 
   3 -16   1      168.37      180.05     21.55 o 
   4 -16   1      160.55      166.60     22.77 o 
  -5 -15   1       53.28       45.78     20.07 o 
  -4 -15   1       25.82       33.31     20.22 o 
  -3 -15   1       11.63        0.04     12.67 o 
  -2 -15   1       75.63       48.10     13.78 o 
  -1 -15   1        1.25      -13.64     13.64 o 
   0 -15   1       90.79       79.24     26.86 o 
   1 -15   1      103.63       88.00     30.88 o 
   2 -15   1       64.86       65.15     16.59 o 
   3 -15   1      144.95      140.71     16.11 o 
   4 -15   1       77.02       55.10     19.52 o 
   5 -15   1        2.89       30.15     19.91 o 
  -5 -14   1       18.00       12.80     17.36 o 
  -4 -14   1       36.85       22.30     13.30 o 
  -3 -14   1       12.46        4.19     11.62 o 
  -2 -14   1       26.76       27.57     11.58 o 
  -1 -14   1      290.90      286.54     22.15 o 
   0 -14   1      204.25      260.22     21.09 o 
   1 -14   1      159.86      175.44     19.28 o 
   2 -14   1      325.34      248.83     22.22 o 
   3 -14   1      292.34      305.12     18.83 o 
   4 -14   1       13.62      -13.23     14.99 o 
   5 -14   1       21.05      -26.69     36.90 o 
  -6 -13   1       43.74       33.42     20.87 o 
  -5 -13   1        7.21       -2.46     17.43 o 
  -4 -13   1       27.70        9.57     10.32 o 
  -3 -13   1      135.52      123.99     13.74 o 
  -2 -13   1      695.63      730.16     24.99 o 
  -1 -13   1       93.10      128.42     17.21 o 
   0 -13   1        7.52       18.99     13.10 o 
   1 -13   1      658.32      750.53     30.45 o 
   2 -13   1     1400.41     1299.05     78.27 o 
   3 -13   1       13.15       19.07     11.28 o 
   4 -13   1        6.20        0.26     11.98 o 
   5 -13   1       47.91       51.71     19.95 o 
   6 -13   1       26.61       22.65     20.62 o 
  -6 -12   1       72.55       74.78     24.70 o 
  -5 -12   1      139.95      141.73     28.56 o 
  -4 -12   1       91.38      108.13     14.61 o 
  -3 -12   1     1952.29     2028.83     37.66 o 
  -2 -12   1      168.58      180.38     13.44 o 
  -1 -12   1      946.29      925.98     54.65 o 
   0 -12   1      365.04      391.49     22.26 o 
   1 -12   1      166.89      151.81     16.59 o 
   2 -12   1     1930.78     1963.20     38.97 o 
   3 -12   1       19.37        1.02      8.67 o 
   4 -12   1      180.96      206.51     20.71 o 
   5 -12   1       37.75       46.32     18.78 o 
   6 -12   1      107.97      119.83     22.41 o 
  -6 -11   1       45.56       66.90     20.44 o 
  -5 -11   1      245.74      303.22     34.12 o 
  -4 -11   1      855.65      899.65     26.22 o 
  -3 -11   1      267.63      265.21     17.02 o 
  -2 -11   1      723.16      690.32     18.14 o 
  -1 -11   1      818.59      777.61     20.05 o 
   0 -11   1       13.90       26.37     18.53 o 
   1 -11   1      567.73      544.37     21.39 o 
   2 -11   1      277.79      286.39     14.32 o 
   3 -11   1      636.39      639.02     24.27 o 
   4 -11   1      310.07      369.37     23.69 o 
   5 -11   1       73.65       87.37     18.98 o 
   6 -11   1       57.46       98.33     21.54 o 
  -6 -10   1       74.62       64.63     19.80 o 
  -5 -10   1       90.34      110.09     18.01 o 
  -4 -10   1      281.26      279.00     15.78 o 
  -3 -10   1      402.55      395.75     16.63 o 
  -2 -10   1       77.03       79.30      8.08 o 
  -1 -10   1       48.90       44.75      8.45 o 
   0 -10   1     2064.78     1935.45     45.82 o 
   1 -10   1     1232.34     1144.60     32.74 o 
   2 -10   1      767.24      798.26     21.29 o 
   3 -10   1      841.43      856.07     23.90 o 
   4 -10   1       92.26      108.28     19.14 o 
   5 -10   1      139.55      130.38     19.52 o 
   6 -10   1        1.51       13.06     28.41 o 
  -7  -9   1       33.94       25.07     21.92 o 
  -6  -9   1      111.97      113.08     23.00 o 
  -5  -9   1       42.83       25.51     18.22 o 
  -4  -9   1       57.21       74.22     14.75 o 
  -3  -9   1     1471.44     1479.24     30.62 o 
  -2  -9   1      536.16      451.41     13.65 o 
  -1  -9   1     1479.77     1411.59     27.19 o 
   0  -9   1      541.08      539.33     21.34 o 
   1  -9   1     4699.35     4439.50    101.43 o 
   2  -9   1     1880.53     1874.64     42.20 o 
   3  -9   1      497.41      467.95     29.81 o 
   4  -9   1      311.10      387.47     46.93 o 
   5  -9   1       75.72       62.96     27.63 o 
   6  -9   1       48.80       17.50     16.98 o 
   7  -9   1       18.98        5.37     19.95 o 
  -7  -8   1       60.06       97.32     22.84 o 
  -6  -8   1        9.56       24.43     17.24 o 
  -5  -8   1      209.52      171.56     49.09 o 
  -4  -8   1       46.15       51.48      9.23 o 
  -3  -8   1      240.72      243.12     12.43 o 
  -2  -8   1      826.29      771.64     18.95 o 
  -1  -8   1       61.39       62.40      6.92 o 
   0  -8   1      465.16      470.75     18.62 o 
   1  -8   1     4225.42     4296.60    119.18 o 
   2  -8   1     3010.21     2984.24     85.22 o 
   3  -8   1      188.87      193.33     18.13 o 
   4  -8   1     1143.96     1075.88     25.91 o 
   5  -8   1      101.87       97.17     29.02 o 
   6  -8   1      138.47      141.65     20.93 o 
   7  -8   1       12.68       17.07     19.80 o 
  -7  -7   1       53.79       43.51     38.90 o 
  -6  -7   1      163.37      148.48     29.33 o 
  -5  -7   1       56.80       54.76     15.59 o 
  -4  -7   1      456.06      442.93     18.00 o 
  -3  -7   1     1593.13     1599.10     30.59 o 
  -2  -7   1      421.61      413.24     23.39 o 
  -1  -7   1       60.65       64.31      5.40 o 
   0  -7   1      498.19      482.14     23.31 o 
   1  -7   1     1742.87     1784.75     37.60 o 
   2  -7   1     3155.15     3241.44     88.92 o 
   3  -7   1     1687.14     1585.19     42.30 o 
   4  -7   1       29.17       23.16     10.92 o 
   5  -7   1      470.59      469.38     19.57 o 
   6  -7   1      550.08      594.42     41.53 o 
   7  -7   1        9.43       10.52     19.13 o 
  -7  -6   1       19.97       19.21     18.84 o 
  -6  -6   1      147.93      187.96     33.81 o 
  -5  -6   1      233.59      217.30     23.47 o 
  -4  -6   1      678.06      680.74     15.43 o 
  -3  -6   1     1160.10     1134.74     23.60 o 
  -2  -6   1       93.53      106.30      7.15 o 
  -1  -6   1      194.47      214.60      7.66 o 
   0  -6   1     2526.65     2538.43     39.76 o 
   1  -6   1      313.86      295.14     14.20 o 
   2  -6   1      190.08      157.78     15.44 o 
   3  -6   1     1509.81     1433.82     31.70 o 
   4  -6   1      838.74      814.34     22.07 o 
   5  -6   1      159.89      149.95     12.70 o 
   6  -6   1       32.24       31.66     16.24 o 
   7  -6   1      227.05      271.35     39.21 o 
  -7  -5   1        8.14        7.78     17.72 o 
  -6  -5   1       13.16       25.10     16.25 o 
  -5  -5   1      817.72      691.91     52.03 o 
  -4  -5   1     3345.43     3271.44     45.90 o 
  -3  -5   1       34.67       33.07      4.60 o 
  -2  -5   1       88.14      106.65      6.76 o 
  -1  -5   1     6340.67     6297.59     77.61 o 
   0  -5   1     1687.12     1715.47     28.47 o 
   1  -5   1     2220.95     2289.20     60.83 o 
   2  -5   1      413.20      408.37     13.57 o 
   3  -5   1     1138.14     1173.14     20.94 o 
   4  -5   1      962.53      927.22     22.96 o 
   5  -5   1      113.33      104.30     12.07 o 
   6  -5   1      125.76      139.79     31.80 o 
   7  -5   1       45.87       35.89     46.01 o 
  -7  -4   1       11.19       32.67     19.30 o 
  -6  -4   1      168.63      187.48     20.33 o 
  -5  -4   1      571.77      536.85     25.94 o 
  -4  -4   1      750.22      698.47     15.19 o 
  -3  -4   1    10978.24    10957.01    133.00 o 
  -2  -4   1     1356.13     1386.94     24.44 o 
   0  -4   1    25905.02    22639.38    388.08 o 
   1  -4   1    10931.21    10883.43    259.06 o 
   2  -4   1     1977.44     1911.99     37.07 o 
   3  -4   1     2135.63     2052.39     32.79 o 
   4  -4   1       28.00       21.57      7.63 o 
   5  -4   1      154.00      162.57     12.74 o 
   6  -4   1       96.79      130.75     19.48 o 
   7  -4   1       56.22       51.74     19.40 o 
  -7  -3   1       86.41       85.16     21.04 o 
  -6  -3   1       32.70        5.85     18.53 o 
  -5  -3   1       70.65       82.95     10.20 o 
  -4  -3   1       60.13       63.83      6.17 o 
  -3  -3   1      152.50      158.93      6.53 o 
  -2  -3   1    11340.29    11174.09    134.49 o 
  -1  -3   1     8753.69     8789.46    148.34 o 
   0  -3   1     2377.12     2446.01     36.35 o 
   1  -3   1    15659.17    14890.76    418.23 o 
   2  -3   1     6402.62     6413.85    109.16 o 
   3  -3   1      769.66      777.87     14.74 o 
   4  -3   1      478.66      487.02     20.91 o 
   5  -3   1      111.17      103.96     11.33 o 
   6  -3   1       92.54       69.40     16.26 o 
   7  -3   1        7.27        4.62     17.82 o 
  -7  -2   1       32.35       34.59     18.68 o 
  -6  -2   1      280.00      286.26     33.50 o 
  -5  -2   1       64.61       47.70      9.67 o 
  -4  -2   1      831.36      870.50     16.82 o 
  -3  -2   1      835.00      785.74     14.91 o 
  -2  -2   1     1388.26     1385.47     19.54 o 
  -1  -2   1     4607.35     4695.67    111.77 o 
   0  -2   1      722.85      742.25     10.84 o 
   1  -2   1     6655.77     6429.26    206.10 o 
   2  -2   1     6023.84     6255.18    107.82 o 
   3  -2   1      944.31      920.31     16.28 o 
   4  -2   1      322.69      319.40     10.07 o 
   5  -2   1      557.24      541.67     20.17 o 
   6  -2   1       86.24       76.68     27.17 o 
   7  -2   1       12.41       15.17     18.16 o 
  -7  -1   1      252.55      220.71     24.16 o 
  -6  -1   1      591.00      595.47     54.65 o 
  -5  -1   1     1320.45     1329.30     30.70 o 
  -4  -1   1      765.17      705.76     15.28 o 
  -3  -1   1     2894.02     3006.78     50.54 o 
  -2  -1   1     2186.56     2130.98     38.46 o 
  -1  -1   1     1010.44     1041.76     16.24 o 
   0  -1   1      242.32      242.41      5.32 o 
   1  -1   1      204.86      198.89      6.73 o 
   2  -1   1     1886.22     1971.98     40.76 o 
   3  -1   1     2170.78     2113.86     32.82 o 
   4  -1   1     1894.75     1958.68     29.25 o 
   5  -1   1      920.59      911.69     25.11 o 
   6  -1   1      738.97      748.51     39.24 o 
   7  -1   1       11.93        8.61     22.85 o 
  -7   0   1      327.64      377.30     49.71 o 
  -6   0   1      203.69      203.00     20.56 o 
  -5   0   1      953.61     1043.83     26.56 o 
  -4   0   1      294.66      247.80     16.09 o 
  -3   0   1       24.10       28.85      4.32 o 
  -2   0   1      150.27      158.91      9.23 o 
  -1   0   1       25.93       18.99      2.19 o 
   0   0   1       12.32       13.39      0.89 o 
   1   0   1      524.57      522.91     12.70 o 
   2   0   1      634.54      633.34     11.49 o 
   3   0   1      599.12      557.19     12.17 o 
   4   0   1     5174.48     5252.82     68.21 o 
   5   0   1      930.64      940.63     34.69 o 
   6   0   1     1121.71     1122.21     30.74 o 
   7   0   1      434.43      455.32     30.62 o 
  -7   1   1      258.79      230.80     24.68 o 
  -6   1   1      567.91      567.27     28.42 o 
  -5   1   1     1307.89     1335.76     40.77 o 
  -4   1   1      765.38      712.91     20.18 o 
  -3   1   1     2953.72     3068.12     40.75 o 
  -2   1   1     2188.58     2170.45     32.37 o 
  -1   1   1     1026.06     1089.89     14.76 o 
   0   1   1      228.35      230.29      4.10 o 
   1   1   1      177.31      177.20      4.52 o 
   2   1   1     1939.55     1968.41     29.77 o 
   3   1   1     2221.13     2188.06     33.90 o 
   4   1   1     1900.65     1949.77     30.02 o 
   5   1   1      912.77      872.56     24.67 o 
   6   1   1      760.80      774.29     31.03 o 
   7   1   1       12.53       29.91     18.16 o 
  -7   2   1       29.92       23.45     17.67 o 
  -6   2   1      285.66      339.41     18.96 o 
  -5   2   1       67.07       54.73      8.27 o 
  -4   2   1      815.75      853.02     21.47 o 
  -3   2   1      818.87      767.71     14.71 o 
  -2   2   1     1392.08     1399.83     20.34 o 
  -1   2   1     4595.97     4598.42     55.38 o 
   0   2   1      741.31      778.14     10.67 o 
   1   2   1     6583.51     6500.59     69.79 o 
   2   2   1     6005.91     6090.63     86.24 o 
   3   2   1      897.48      865.87     17.79 o 
   4   2   1      300.12      297.05     12.93 o 
   5   2   1      563.80      585.17     21.06 o 
   6   2   1       80.61       87.96     13.52 o 
   7   2   1       14.75       25.86     17.40 o 
  -7   3   1       87.60      105.85     20.27 o 
  -6   3   1       33.90       34.29     12.53 o 
  -5   3   1       82.24       80.75     12.93 o 
  -4   3   1       46.18       47.93      7.55 o 
  -3   3   1      160.70      156.64      7.47 o 
  -2   3   1    11332.22    11320.50    135.53 o 
  -1   3   1     8805.01     8841.14     93.64 o 
   0   3   1     2365.18     2477.46     28.05 o 
   1   3   1    15863.21    15405.50    146.98 o 
   2   3   1     6361.54     6328.46     76.50 o 
   3   3   1      731.22      732.28     16.74 o 
   4   3   1      492.77      487.02     14.12 o 
   5   3   1      107.76      106.26     12.09 o 
   6   3   1       90.43       95.59     22.10 o 
   7   3   1        7.28        8.92     13.29 o 
  -7   4   1       10.36       14.83     23.78 o 
  -6   4   1      170.89      180.26     16.03 o 
  -5   4   1      565.87      555.96     17.93 o 
  -4   4   1      767.83      706.79     16.85 o 
  -3   4   1    10962.51    10958.21    134.25 o 
  -2   4   1     1360.32     1407.53     18.35 o 
  -1   4   1    35124.95    30638.33    503.83 o 
   0   4   1    25816.06    24012.43    279.95 o 
   1   4   1    10893.18    10922.15    106.44 o 
   2   4   1     2009.82     1932.45     26.78 o 
   3   4   1     2207.60     2120.07     31.16 o 
   4   4   1       29.57       18.77      6.79 o 
   5   4   1      161.98      160.64     13.86 o 
   6   4   1       95.33      110.73     14.79 o 
   7   4   1       54.96       55.22     14.85 o 
  -7   5   1        9.83       18.66     23.00 o 
  -6   5   1       13.00       -1.89     15.95 o 
  -5   5   1      815.22      773.30     20.29 o 
  -4   5   1     3331.15     3399.45     47.96 o 
  -3   5   1       33.09       44.29      6.07 o 
  -2   5   1      105.51      125.53      5.88 o 
  -1   5   1     6285.95     6199.60     75.68 o 
   0   5   1     1725.47     1831.19     22.50 o 
   1   5   1     2158.89     2163.13     26.62 o 
   2   5   1      399.59      408.74     10.33 o 
   3   5   1     1106.77     1119.31     20.57 o 
   4   5   1      970.40      938.57     20.09 o 
   5   5   1      112.68      109.18     12.24 o 
   6   5   1      129.15      130.20     14.97 o 
   7   5   1       45.22       48.53     14.97 o 
  -7   6   1       21.19       46.54     18.98 o 
  -6   6   1      146.86      119.68     15.06 o 
  -5   6   1      235.54      244.41     19.65 o 
  -4   6   1      675.27      657.80     17.45 o 
  -3   6   1     1150.17     1129.38     21.14 o 
  -2   6   1       99.76      126.30      9.36 o 
  -1   6   1      211.58      215.04      7.23 o 
   0   6   1     2534.23     2584.58     31.19 o 
   1   6   1      327.27      313.77      9.51 o 
   2   6   1      176.04      165.03      7.48 o 
   3   6   1     1504.93     1431.49     21.58 o 
   4   6   1      825.88      877.29     19.89 o 
   5   6   1      156.57      156.67     13.93 o 
   6   6   1       33.21       30.66     14.29 o 
   7   6   1      228.03      253.91     19.84 o 
  -7   7   1       52.15       48.09     16.05 o 
  -6   7   1      162.08      194.34     16.60 o 
  -5   7   1       53.52       75.53     10.35 o 
  -4   7   1      469.33      438.04     15.88 o 
  -3   7   1     1618.59     1590.64     23.02 o 
  -2   7   1      427.28      420.76     10.37 o 
  -1   7   1       59.61       67.50      4.48 o 
   0   7   1      507.48      523.87     13.04 o 
   1   7   1     1717.36     1727.83     22.96 o 
   2   7   1     3231.03     3199.61     35.32 o 
   3   7   1     1702.17     1642.48     23.80 o 
   4   7   1       29.92       25.07     11.13 o 
   5   7   1      471.00      519.34     17.64 o 
   6   7   1      546.99      542.81     23.78 o 
   7   7   1        9.55        1.25     23.22 o 
  -7   8   1       58.85       68.40     19.39 o 
  -6   8   1        9.75       25.61     13.19 o 
  -5   8   1      211.17      198.94     13.15 o 
  -4   8   1       49.65       52.76      9.07 o 
  -3   8   1      237.09      255.44      9.28 o 
  -2   8   1      835.38      815.88     16.84 o 
  -1   8   1       63.43       67.15      5.97 o 
   0   8   1      461.65      438.00     10.00 o 
   1   8   1     4316.64     4435.37     58.03 o 
   2   8   1     2928.99     2923.94     33.52 o 
   3   8   1      181.44      180.23      8.53 o 
   4   8   1     1138.31     1069.25     23.53 o 
   5   8   1      104.36      106.05     11.28 o 
   6   8   1      135.73      124.79     15.57 o 
   7   8   1       14.10      -10.35     14.39 o 
  -7   9   1       36.51       42.96     20.38 o 
  -6   9   1      111.88      120.40     16.35 o 
  -5   9   1       43.47       43.45     10.81 o 
  -4   9   1       51.51       65.40      9.76 o 
  -3   9   1     1443.92     1414.51     22.83 o 
  -2   9   1      544.10      446.69     12.40 o 
  -1   9   1     1469.64     1443.56     45.46 o 
   0   9   1      546.56      516.87     15.38 o 
   1   9   1     4681.75     4436.48     59.51 o 
   2   9   1     1864.72     1820.34     26.07 o 
   3   9   1      481.49      482.41     15.57 o 
   4   9   1      315.25      354.14     12.60 o 
   5   9   1       78.28       70.23     11.14 o 
   6   9   1       54.62       37.34     16.39 o 
   7   9   1       18.14      -14.36     17.99 o 
  -6  10   1       73.37       78.15     19.15 o 
  -5  10   1       88.86       78.06     13.91 o 
  -4  10   1      283.68      327.98     18.87 o 
  -3  10   1      409.85      420.21     14.68 o 
  -2  10   1       71.27       78.81      7.10 o 
  -1  10   1       48.20       39.02      7.33 o 
   0  10   1     2050.82     1980.88     32.26 o 
   1  10   1     1209.63     1191.00     37.75 o 
   2  10   1      783.48      812.02     19.55 o 
   3  10   1      854.84      913.13     20.87 o 
   4  10   1       88.25      104.38     10.51 o 
   5  10   1      135.07      111.63     14.05 o 
   6  10   1        1.77       -8.31     15.78 o 
  -6  11   1       44.11       55.67     17.93 o 
  -5  11   1      245.54      280.29     19.34 o 
  -4  11   1      857.10      875.64     29.41 o 
  -3  11   1      273.71      300.80     15.68 o 
  -2  11   1      730.72      721.97     21.73 o 
  -1  11   1      821.21      838.06     20.01 o 
   0  11   1       16.27       30.48      7.92 o 
   1  11   1      576.52      562.62     17.11 o 
   2  11   1      294.30      294.37     17.34 o 
   3  11   1      643.01      641.29     18.70 o 
   4  11   1      316.98      359.28     30.93 o 
   5  11   1       74.84       90.13     14.14 o 
   6  11   1       57.26       66.35     38.29 o 
  -6  12   1       74.53       95.53     20.71 o 
  -5  12   1      140.52      151.87     24.90 o 
  -4  12   1       90.87       98.94     14.54 o 
  -3  12   1     1944.88     2008.25     40.47 o 
  -2  12   1      165.90      182.09     13.26 o 
  -1  12   1      941.24      936.92     22.42 o 
   0  12   1      372.52      351.09     20.86 o 
   1  12   1      170.25      163.06     15.78 o 
   2  12   1     1913.72     2014.21     34.69 o 
   3  12   1       15.60        2.47     10.28 o 
   4  12   1      179.15      167.93     15.66 o 
   5  12   1       37.83       26.98     13.21 o 
   6  12   1      106.19      100.17     20.18 o 
  -6  13   1       42.23       38.71     19.10 o 
  -5  13   1        6.31       23.07     17.34 o 
  -4  13   1       30.52       -4.92     17.91 o 
  -3  13   1      135.95      142.69     19.52 o 
  -2  13   1      689.53      637.90     23.12 o 
  -1  13   1       95.00      104.40     12.79 o 
   0  13   1        7.37       18.77      8.84 o 
   1  13   1      654.09      685.63     25.72 o 
   2  13   1     1402.78     1386.12     28.47 o 
   3  13   1       12.57       22.94     11.22 o 
   4  13   1        5.15       11.22     12.74 o 
   5  13   1       46.42       33.90     15.59 o 
   6  13   1       28.29       47.94     19.32 o 
  -5  14   1       19.46       13.12     14.71 o 
  -4  14   1       37.21       13.84     17.57 o 
  -3  14   1       14.29       13.33     16.37 o 
  -2  14   1       27.29       18.49     11.63 o 
  -1  14   1      289.45      315.44     15.66 o 
   0  14   1      202.31      222.69     15.20 o 
   1  14   1      157.02      167.27     13.04 o 
   2  14   1      336.93      314.31     16.06 o 
   3  14   1      292.76      253.02     29.65 o 
   4  14   1       16.58       15.34     16.59 o 
   5  14   1       22.19        6.81     13.83 o 
  -5  15   1       54.48       45.23     21.48 o 
  -4  15   1       24.40        6.39     18.46 o 
  -3  15   1       10.61        9.46     17.27 o 
  -2  15   1       75.65       79.25     23.39 o 
  -1  15   1        1.28        7.21     10.30 o 
   0  15   1       93.24       89.29     12.15 o 
   1  15   1      104.67      121.80     12.71 o 
   2  15   1       60.73       43.72     14.75 o 
   3  15   1      144.20      150.37     16.49 o 
   4  15   1       75.26       78.01     20.17 o 
   5  15   1        2.59       11.52     19.62 o 
  -4  16   1       46.29       29.72     20.34 o 
  -3  16   1       55.41       51.64     18.90 o 
  -2  16   1       17.85       19.56     13.24 o 
  -1  16   1      162.42      135.63     13.68 o 
   0  16   1       15.38       16.00     11.16 o 
   1  16   1       92.93       89.16     12.64 o 
   2  16   1       89.01       69.70     17.25 o 
   3  16   1      173.25      188.39     19.06 o 
   4  16   1      154.21      124.53     22.48 o 
  -4  17   1       59.34       92.46     41.22 o 
  -3  17   1       20.68       -0.03     18.96 o 
  -2  17   1        2.98        9.21     13.70 o 
  -1  17   1        3.03       -9.93     16.36 o 
   0  17   1       64.11       74.17     13.18 o 
   1  17   1       16.55        7.56     11.80 o 
   2  17   1      135.79      133.00     15.02 o 
   3  17   1      378.69      364.14     29.12 o 
   4  17   1       65.51       86.00     22.80 o 
  -3  18   1       38.55       51.23     20.87 o 
  -2  18   1       66.42       56.20     19.87 o 
  -1  18   1       19.94       40.13     14.56 o 
   0  18   1       21.05       25.34     12.73 o 
   1  18   1       32.24       30.86     18.36 o 
   2  18   1       18.89        2.31     19.39 o 
   3  18   1      176.58      129.85     27.63 o 
  -2  19   1      103.38       90.43     34.27 o 
  -1  19   1       62.41       68.39     17.19 o 
   0  19   1       37.04       62.28     15.26 o 
   1  19   1      180.05      176.16     16.74 o 
   2  19   1       17.65       26.91     15.83 o 
  -1  20   1       71.12       64.89     17.18 o 
   0  20   1      113.74      141.93     16.68 o 
   1  20   1        2.58       -2.24     13.99 o 
  -1 -20   2       23.67       50.56     17.92 o 
   0 -20   2       21.23       16.11     19.22 o 
   1 -20   2       25.34       16.02     22.86 o 
  -2 -19   2       19.59       12.79     16.05 o 
  -1 -19   2       50.91       27.75     16.70 o 
   0 -19   2        1.92      -14.70     14.70 o 
   1 -19   2       72.40       76.02     20.27 o 
   2 -19   2       15.38       34.23     20.82 o 
  -3 -18   2        6.65       49.56     17.15 o 
  -2 -18   2       72.17       63.54     16.49 o 
  -1 -18   2        4.65       -5.23     23.15 o 
   0 -18   2       52.88       52.76     15.81 o 
   1 -18   2      106.83      128.00     44.77 o 
   2 -18   2       40.73       20.77     19.37 o 
   3 -18   2       51.46       61.45     31.80 o 
  -4 -17   2        9.45       17.60     20.30 o 
  -3 -17   2       61.37       43.45     15.79 o 
  -2 -17   2       58.88       71.09     16.21 o 
  -1 -17   2        8.04       25.71     13.89 o 
   0 -17   2       72.27       90.97     15.72 o 
   1 -17   2      173.64      174.12     21.89 o 
   2 -17   2      256.17      250.22     24.84 o 
   3 -17   2        5.79       -0.07     13.84 o 
   4 -17   2      149.18       99.68     29.18 o 
  -4 -16   2       55.74       25.92     18.78 o 
  -3 -16   2       35.28       45.79     15.37 o 
  -2 -16   2      117.97      114.60     16.49 o 
  -1 -16   2      491.49      519.88     24.59 o 
   0 -16   2      165.59      175.31     21.25 o 
   1 -16   2       47.54       39.99     16.37 o 
   2 -16   2      285.80      284.55     25.50 o 
   3 -16   2      149.63      126.31     16.28 o 
   4 -16   2      107.77      105.11     22.09 o 
  -5 -15   2      109.31      111.66     25.78 o 
  -4 -15   2      154.42      135.88     19.44 o 
  -3 -15   2       24.86       29.96     13.79 o 
  -2 -15   2      496.59      493.73     30.35 o 
  -1 -15   2      124.43      157.50     15.91 o 
   0 -15   2        6.08        4.40     14.39 o 
   1 -15   2      170.13      190.91     20.03 o 
   2 -15   2      129.35      143.73     20.02 o 
   3 -15   2      107.15      111.89     16.27 o 
   4 -15   2       82.91       75.01     19.28 o 
   5 -15   2        0.50      -29.44     39.06 o 
  -5 -14   2       22.94       19.67     17.31 o 
  -4 -14   2       60.44       77.62     14.48 o 
  -3 -14   2      498.38      559.05     23.92 o 
  -2 -14   2      210.63      197.42     16.57 o 
  -1 -14   2      112.40      111.39     25.32 o 
   0 -14   2      545.50      533.51     32.27 o 
   1 -14   2       19.38       16.70     32.27 o 
   2 -14   2      290.49      304.22     27.17 o 
   3 -14   2        2.60        2.52     11.62 o 
   4 -14   2      155.13       95.35     18.62 o 
   5 -14   2       43.87       47.55     28.72 o 
  -6 -13   2       48.95       28.14     20.53 o 
  -5 -13   2       82.15       84.67     20.05 o 
  -4 -13   2       56.79       36.32     11.00 o 
  -3 -13   2       28.27       21.09     11.37 o 
  -2 -13   2       99.56       91.33     13.48 o 
  -1 -13   2      243.12      238.92     16.57 o 
   0 -13   2      544.30      506.21     25.86 o 
   1 -13   2      805.24      821.02     66.08 o 
   2 -13   2      379.77      391.29     47.70 o 
   3 -13   2      235.60      217.87     15.38 o 
   4 -13   2        3.88       -8.06     12.13 o 
   5 -13   2      214.56      237.76     25.20 o 
  -6 -12   2        3.14       -0.45     18.32 o 
  -5 -12   2       83.59       43.57     30.88 o 
  -4 -12   2       12.64       22.20     11.82 o 
  -3 -12   2       17.92       16.06      8.89 o 
  -2 -12   2      231.66      238.69     16.76 o 
  -1 -12   2      296.77      264.61     15.92 o 
   0 -12   2      321.58      302.93     19.95 o 
   1 -12   2     1209.37     1275.90     37.87 o 
   2 -12   2      253.38      264.76     19.73 o 
   3 -12   2     1299.26     1256.53     42.61 o 
   4 -12   2       12.91       41.02     15.77 o 
   5 -12   2       65.96       63.71     19.08 o 
   6 -12   2       24.46        7.06     37.98 o 
  -6 -11   2       16.25       12.88     19.92 o 
  -5 -11   2        9.70       30.36     16.44 o 
  -4 -11   2      168.39      145.58     14.00 o 
  -3 -11   2       26.65       30.30      8.68 o 
  -2 -11   2       32.14       27.17      8.00 o 
  -1 -11   2      139.22      151.69      9.43 o 
   0 -11   2      756.23      773.27     40.29 o 
   1 -11   2      391.39      450.33     23.03 o 
   2 -11   2      623.57      588.43     25.59 o 
   3 -11   2     2295.49     2277.79    167.81 o 
   4 -11   2        5.96       39.63     15.38 o 
   5 -11   2       34.88       29.75     20.22 o 
   6 -11   2       94.18       87.96     31.34 o 
  -6 -10   2       15.93       10.77     17.87 o 
  -5 -10   2       80.24       82.50     17.73 o 
  -4 -10   2       11.04        1.56     10.01 o 
  -3 -10   2       35.47       31.64      9.39 o 
  -2 -10   2      930.91      954.66     20.22 o 
  -1 -10   2      381.58      346.57     12.59 o 
   0 -10   2     1831.70     1866.00     67.62 o 
   1 -10   2      336.77      313.82     38.90 o 
   2 -10   2      383.37      354.75     18.98 o 
   3 -10   2      553.68      524.97     22.81 o 
   4 -10   2      250.24      253.41     21.38 o 
   5 -10   2      118.75      104.58     33.81 o 
   6 -10   2       13.51       42.59     19.52 o 
  -7  -9   2       27.27       24.47     20.71 o 
  -6  -9   2       19.53       24.78     18.37 o 
  -5  -9   2      691.95      667.63     31.34 o 
  -4  -9   2      273.03      276.36     16.82 o 
  -3  -9   2       61.23       52.55      9.30 o 
  -2  -9   2     1092.33     1022.05     24.69 o 
  -1  -9   2     2406.73     2479.67     36.78 o 
   0  -9   2      145.35      141.90      8.98 o 
   1  -9   2     1545.99     1568.10     37.53 o 
   2  -9   2       62.06       56.54     10.01 o 
   3  -9   2      253.94      263.76     18.83 o 
   4  -9   2      389.25      354.46     30.88 o 
   5  -9   2      368.08      396.67     19.68 o 
   6  -9   2      205.38      270.56     24.70 o 
  -7  -8   2      200.35      222.04     26.68 o 
  -6  -8   2      390.52      417.66     28.78 o 
  -5  -8   2      144.25      164.00     37.82 o 
  -4  -8   2     3073.33     3122.16     77.97 o 
  -3  -8   2     3160.55     3175.05     53.06 o 
  -2  -8   2       57.08       53.46      6.41 o 
  -1  -8   2     1427.48     1439.73     25.14 o 
   0  -8   2      530.16      533.75     13.59 o 
   1  -8   2      951.23     1034.91     26.77 o 
   2  -8   2      115.14      142.34     18.83 o 
   3  -8   2      366.89      372.21     16.99 o 
   4  -8   2      593.91      638.38     23.58 o 
   5  -8   2      245.09      229.08     15.70 o 
   6  -8   2       25.03       32.35     18.03 o 
   7  -8   2       35.40       37.40     19.50 o 
  -7  -7   2      200.74      200.57     25.33 o 
  -6  -7   2       57.18       25.46     36.43 o 
  -5  -7   2       44.26       47.31     14.89 o 
  -4  -7   2     1147.08     1147.40     26.73 o 
  -3  -7   2      217.20      208.28     11.13 o 
  -2  -7   2     5119.49     5109.38     77.87 o 
  -1  -7   2      972.92      941.19     17.09 o 
   0  -7   2     1362.01     1417.84     25.29 o 
   1  -7   2     5518.28     5304.80     79.47 o 
   2  -7   2      362.33      366.51     24.70 o 
   3  -7   2       33.49       26.41      7.76 o 
   4  -7   2     1326.17     1275.27     33.32 o 
   5  -7   2       66.86       57.51     11.15 o 
   6  -7   2      195.47      184.27     21.88 o 
   7  -7   2        5.31       -1.89     25.63 o 
  -7  -6   2       41.17        2.87     18.28 o 
  -6  -6   2       47.89       69.32     17.85 o 
  -5  -6   2       41.31       39.52     33.50 o 
  -4  -6   2       97.10      114.73     10.55 o 
  -3  -6   2       24.38       20.38      4.50 o 
  -2  -6   2      117.00      125.95     11.49 o 
  -1  -6   2     5812.47     5686.87     71.69 o 
   0  -6   2     6471.48     6234.49     90.29 o 
   1  -6   2     1940.20     1986.11     32.52 o 
   2  -6   2     3019.09     3011.41     81.82 o 
   3  -6   2     1043.70     1035.37     24.56 o 
   4  -6   2      689.92      626.32     22.46 o 
   5  -6   2      215.35      203.94     14.23 o 
   6  -6   2       11.01       45.47     16.21 o 
   7  -6   2      175.94      119.73     22.84 o 
  -7  -5   2       24.68       47.83     20.10 o 
  -6  -5   2      143.74      181.10     25.16 o 
  -5  -5   2      206.19      209.52     18.56 o 
  -4  -5   2      385.06      413.99     15.91 o 
  -3  -5   2      110.23       99.37      5.53 o 
  -2  -5   2     2528.74     2547.15     41.22 o 
  -1  -5   2     1347.87     1320.80     20.09 o 
   0  -5   2     3353.79     3292.09     49.80 o 
   1  -5   2      990.18      926.16     21.93 o 
   2  -5   2     3005.38     2832.63     79.97 o 
   3  -5   2     3571.84     3622.88     54.35 o 
   4  -5   2      391.96      388.79     18.34 o 
   5  -5   2       54.18       42.11     10.63 o 
   6  -5   2      185.31      164.79     20.23 o 
   7  -5   2       11.12       34.99     33.81 o 
  -7  -4   2       40.70       49.55     19.24 o 
  -6  -4   2      322.09      331.38     40.29 o 
  -5  -4   2      162.82      170.42     16.88 o 
  -4  -4   2       11.99        8.62      6.68 o 
  -3  -4   2     2419.60     2510.22     34.67 o 
  -2  -4   2      696.97      687.04     27.01 o 
  -1  -4   2     1446.65     1454.31     23.98 o 
   0  -4   2     2573.30     2776.81     36.66 o 
   1  -4   2     5893.29     5824.50    103.43 o 
   2  -4   2      787.34      762.96     29.02 o 
   3  -4   2     1917.47     1956.61     31.38 o 
   4  -4   2     3894.53     3854.99     73.08 o 
   5  -4   2      332.17      333.32     19.90 o 
   6  -4   2      262.41      271.31     21.08 o 
   7  -4   2       61.70       72.81     19.88 o 
  -7  -3   2      166.24      146.84     25.78 o 
  -6  -3   2      518.94      521.46     98.65 o 
  -5  -3   2        7.18       13.39      8.64 o 
  -4  -3   2      254.18      242.09      9.32 o 
  -3  -3   2      118.20      115.81      5.55 o 
  -2  -3   2     1545.67     1513.32     26.28 o 
  -1  -3   2      537.54      548.08     16.01 o 
   0  -3   2      224.56      224.06      5.98 o 
   1  -3   2     3807.88     3938.43     71.87 o 
   2  -3   2     1818.49     1787.93     37.62 o 
   3  -3   2     1128.13     1136.57     36.43 o 
   4  -3   2      362.72      374.13     17.60 o 
   5  -3   2     3929.97     3840.35     94.27 o 
   6  -3   2      343.62      390.75     19.57 o 
   7  -3   2       19.19       31.86     25.32 o 
  -7  -2   2      236.46      213.74     27.33 o 
  -6  -2   2      334.17      328.71     24.48 o 
  -5  -2   2      106.69      115.66     11.03 o 
  -4  -2   2     1078.12     1039.04     19.33 o 
  -3  -2   2     2483.16     2278.82     31.85 o 
  -2  -2   2     3743.19     3740.75     62.88 o 
  -1  -2   2      897.32      898.57     16.05 o 
   0  -2   2     2299.69     2336.57     33.46 o 
   1  -2   2     1122.00     1137.99     19.38 o 
   2  -2   2     2725.35     2719.52     53.19 o 
   3  -2   2      311.21      309.19     14.20 o 
   4  -2   2      872.50      919.06     25.52 o 
   5  -2   2      997.19      993.37     30.02 o 
   6  -2   2      147.02      153.91     14.74 o 
   7  -2   2      154.98      141.14     21.69 o 
  -7  -1   2       18.06       35.10     17.82 o 
  -6  -1   2       77.04       79.21     17.36 o 
  -5  -1   2      819.24      808.07     18.88 o 
  -4  -1   2     1273.84     1229.13     21.62 o 
  -3  -1   2       42.07       31.32      4.65 o 
  -2  -1   2    10111.67    10253.33    122.87 o 
  -1  -1   2    11454.92    11381.42    171.11 o 
   0  -1   2     4403.93     4526.15    330.69 o 
   1  -1   2     6092.19     6043.34     77.10 o 
   2  -1   2     2489.53     2477.76     39.03 o 
   3  -1   2     1880.95     1846.34     38.20 o 
   4  -1   2      956.73      940.11     28.25 o 
   5  -1   2      177.60      201.58     18.55 o 
   6  -1   2       70.12       41.44     12.26 o 
   7  -1   2       30.70       20.37     17.31 o 
  -7   0   2       62.75       52.85     20.14 o 
  -6   0   2      664.46      683.24     31.57 o 
  -5   0   2        2.46       -6.07      6.86 o 
  -4   0   2     1838.20     1765.46     27.93 o 
  -3   0   2     5621.18     5913.71     74.24 o 
  -2   0   2    14736.07    14586.63    173.69 o 
  -1   0   2    32849.57    27940.97    689.17 o 
   0   0   2      140.89      164.17      3.84 o 
   1   0   2       19.16       19.69      2.58 o 
   2   0   2     2520.42     2537.41     65.93 o 
   3   0   2     2420.70     2320.20     44.97 o 
   4   0   2      241.30      249.10     14.51 o 
   5   0   2      136.36      121.98     21.26 o 
   6   0   2       45.76       31.95     11.42 o 
   7   0   2       11.13       31.50     18.68 o 
  -7   1   2       15.14        1.67     17.28 o 
  -6   1   2       73.07       69.68     16.83 o 
  -5   1   2      821.95      816.51     19.13 o 
  -4   1   2     1270.69     1229.37     22.16 o 
  -3   1   2       41.65       40.12      5.15 o 
  -2   1   2     9993.28    10221.41    123.41 o 
  -1   1   2    11397.23    11229.82    183.97 o 
   0   1   2     4319.55     4589.72     54.86 o 
   1   1   2     6073.15     6104.76     73.15 o 
   2   1   2     2520.75     2571.13     33.46 o 
   3   1   2     1907.52     1931.77     41.37 o 
   4   1   2      991.90     1035.16     26.82 o 
   5   1   2      182.10      184.57     13.82 o 
   6   1   2       66.90       52.09     12.16 o 
   7   1   2       31.46       44.50     14.20 o 
  -7   2   2      242.00      273.93     37.67 o 
  -6   2   2      326.16      317.25     23.94 o 
  -5   2   2      111.64      119.43     10.74 o 
  -4   2   2     1077.86     1047.71     27.36 o 
  -3   2   2     2486.89     2314.31     32.90 o 
  -2   2   2     3770.81     3827.94     48.62 o 
  -1   2   2      986.87      945.50     14.28 o 
   0   2   2     2229.52     2232.25     28.73 o 
   1   2   2     1147.14     1160.48     14.33 o 
   2   2   2     2761.47     2853.51     41.65 o 
   3   2   2      302.43      285.27     12.58 o 
   4   2   2      843.43      889.65     19.72 o 
   5   2   2      999.63     1003.30     30.54 o 
   6   2   2      148.79      160.84     15.13 o 
   7   2   2      155.37      154.09     16.99 o 
  -7   3   2      162.37      163.87     49.25 o 
  -6   3   2      532.76      534.44     44.62 o 
  -5   3   2        8.44        2.96      7.92 o 
  -4   3   2      250.33      257.84     10.86 o 
  -3   3   2      120.32      112.81      6.93 o 
  -2   3   2     1552.33     1548.51     22.88 o 
  -1   3   2      551.48      584.59      8.89 o 
   0   3   2      257.77      255.41      7.03 o 
   1   3   2     3824.52     3979.79     40.23 o 
   2   3   2     1800.65     1792.68     20.44 o 
   3   3   2     1103.03     1139.62     21.79 o 
   4   3   2      362.98      364.02     20.45 o 
   5   3   2     3907.37     3916.05    100.81 o 
   6   3   2      341.31      373.41     21.71 o 
   7   3   2       18.91        6.52     13.97 o 
  -7   4   2       40.05       29.78     19.14 o 
  -6   4   2      326.38      386.47     20.32 o 
  -5   4   2      158.47      172.50     16.62 o 
  -4   4   2       12.53        9.31      6.53 o 
  -3   4   2     2426.97     2555.30     36.41 o 
  -2   4   2      687.19      650.87     10.64 o 
  -1   4   2     1416.29     1430.25     18.33 o 
   0   4   2     2633.48     2826.60     36.02 o 
   1   4   2     5790.71     5824.30     58.35 o 
   2   4   2      772.14      787.10     11.35 o 
   3   4   2     1938.73     1991.46     33.56 o 
   4   4   2     3900.06     3914.21     60.96 o 
   5   4   2      353.94      376.43     36.76 o 
   6   4   2      262.77      275.42     17.93 o 
   7   4   2       60.80       53.55     14.62 o 
  -7   5   2       23.47       21.43     18.62 o 
  -6   5   2      135.98      139.25     15.48 o 
  -5   5   2      207.01      227.89     12.71 o 
  -4   5   2      385.34      399.33     13.65 o 
  -3   5   2      114.33      106.01      7.40 o 
  -2   5   2     2544.37     2562.92     30.89 o 
  -1   5   2     1354.44     1322.45     19.68 o 
   0   5   2     3370.70     3327.01     42.58 o 
   1   5   2      992.03      897.35     12.98 o 
   2   5   2     3017.87     2994.57     35.06 o 
   3   5   2     3591.26     3675.30     56.47 o 
   4   5   2      383.62      401.26     15.59 o 
   5   5   2       66.81       52.22     11.02 o 
   6   5   2      189.81      201.73     16.76 o 
   7   5   2       11.47       17.78     14.45 o 
  -7   6   2       43.89       41.40     19.58 o 
  -6   6   2       45.96       53.68     13.53 o 
  -5   6   2       39.05       32.60      9.47 o 
  -4   6   2      101.88       92.64      9.05 o 
  -3   6   2       20.20       23.27      6.25 o 
  -2   6   2      117.97      134.93      8.55 o 
  -1   6   2     5809.89     5627.20     80.44 o 
   0   6   2     6434.04     6260.23     69.57 o 
   1   6   2     1903.04     2007.22     25.97 o 
   2   6   2     3025.67     2924.00     35.49 o 
   3   6   2     1007.48      988.91     19.06 o 
   4   6   2      667.43      643.89     25.09 o 
   5   6   2      209.07      213.11     17.74 o 
   6   6   2       11.99        2.97     11.80 o 
   7   6   2      175.34      147.50     17.76 o 
  -7   7   2      199.82      214.83     25.05 o 
  -6   7   2       57.28       31.59     13.44 o 
  -5   7   2       48.03       71.33     16.31 o 
  -4   7   2     1148.79     1133.23     39.35 o 
  -3   7   2      215.12      202.33      9.32 o 
  -2   7   2     5132.20     5181.69     58.97 o 
  -1   7   2      954.45      976.73     17.07 o 
   0   7   2     1385.98     1378.89     19.70 o 
   1   7   2     5591.64     5512.95     62.40 o 
   2   7   2      340.66      329.33      9.61 o 
   3   7   2       37.50       37.71      6.53 o 
   4   7   2     1361.51     1312.71     25.64 o 
   5   7   2       67.75       61.26     11.76 o 
   6   7   2      191.97      143.54     18.57 o 
   7   7   2        5.07       -3.78     14.62 o 
  -7   8   2      199.36      226.62     25.98 o 
  -6   8   2      391.72      431.79     31.33 o 
  -5   8   2      143.80      136.17     12.29 o 
  -4   8   2     3065.80     3078.30     58.74 o 
  -3   8   2     3150.51     3146.60     39.75 o 
  -2   8   2       55.48       67.23      5.82 o 
  -1   8   2     1417.75     1409.51     22.85 o 
   0   8   2      513.87      513.06     11.23 o 
   1   8   2      936.27      977.62     17.00 o 
   2   8   2      137.63      137.21      7.36 o 
   3   8   2      382.69      388.37     11.65 o 
   4   8   2      592.26      641.35     18.11 o 
   5   8   2      237.35      202.12     15.50 o 
   6   8   2       26.28       27.86     13.07 o 
   7   8   2       34.57       -3.54     15.01 o 
  -7   9   2       29.15       20.07     26.55 o 
  -6   9   2       17.79        7.07     13.55 o 
  -5   9   2      688.50      684.14     29.68 o 
  -4   9   2      272.48      308.07     14.56 o 
  -3   9   2       67.30       63.82      6.88 o 
  -2   9   2     1097.21     1038.02     26.87 o 
  -1   9   2     2421.36     2479.26     35.74 o 
   0   9   2      136.26      138.36      7.01 o 
   1   9   2     1530.99     1568.57     43.05 o 
   2   9   2       71.77       72.58      5.75 o 
   3   9   2      247.47      264.98     10.30 o 
   4   9   2      375.73      381.28     17.81 o 
   5   9   2      371.20      424.02     17.24 o 
   6   9   2      205.72      235.47     28.72 o 
  -6  10   2       17.44       39.38     17.40 o 
  -5  10   2       82.88       87.13     14.45 o 
  -4  10   2        9.61       -7.51     10.22 o 
  -3  10   2       41.41       38.10      8.19 o 
  -2  10   2      918.81      879.62     18.48 o 
  -1  10   2      385.42      376.41     11.56 o 
   0  10   2     1841.01     1827.45     26.43 o 
   1  10   2      350.87      340.15     21.17 o 
   2  10   2      367.74      364.23     14.00 o 
   3  10   2      564.93      586.48     18.41 o 
   4  10   2      257.01      265.76     13.44 o 
   5  10   2      121.19      133.79     14.66 o 
   6  10   2       11.91       27.86     17.28 o 
  -6  11   2       14.62       13.03     14.86 o 
  -5  11   2        9.89       10.79     12.76 o 
  -4  11   2      171.65      173.74     15.23 o 
  -3  11   2       27.27       31.24     13.73 o 
  -2  11   2       30.09       24.99      8.85 o 
  -1  11   2      139.98      118.49     11.24 o 
   0  11   2      755.38      733.92     19.17 o 
   1  11   2      390.00      391.62     14.82 o 
   2  11   2      643.91      643.87     29.19 o 
   3  11   2     2276.47     2230.28     45.28 o 
   4  11   2        5.85       -5.09      8.97 o 
   5  11   2       37.42       32.58     16.85 o 
   6  11   2       93.02      132.84     20.16 o 
  -6  12   2        2.79      -14.72     14.72 o 
  -5  12   2       84.58       57.50     15.48 o 
  -4  12   2       12.43       24.24     13.86 o 
  -3  12   2       17.80       32.37     14.77 o 
  -2  12   2      236.12      233.99     14.52 o 
  -1  12   2      299.31      275.28     15.22 o 
   0  12   2      316.56      286.34     13.79 o 
   1  12   2     1209.40     1215.04     26.25 o 
   2  12   2      238.57      233.59     20.41 o 
   3  12   2     1281.91     1285.41     37.04 o 
   4  12   2       13.69       25.13     10.04 o 
   5  12   2       63.83       64.93     14.28 o 
   6  12   2       23.89       46.23     19.08 o 
  -6  13   2       50.30       49.19     17.10 o 
  -5  13   2       82.25      103.63     19.31 o 
  -4  13   2       54.54       59.45     17.35 o 
  -3  13   2       28.34       30.44     16.21 o 
  -2  13   2       95.18       69.80     14.99 o 
  -1  13   2      236.39      221.72     15.28 o 
   0  13   2      550.90      581.77     19.40 o 
   1  13   2      801.40      794.79     35.56 o 
   2  13   2      384.11      404.17     23.89 o 
   3  13   2      252.27      257.80     17.17 o 
   4  13   2        4.69        5.73     10.35 o 
   5  13   2      214.25      253.76     19.85 o 
  -5  14   2       22.41       12.59     19.10 o 
  -4  14   2       59.90       86.81     20.15 o 
  -3  14   2      497.17      529.49     30.19 o 
  -2  14   2      210.75      234.36     18.92 o 
  -1  14   2      116.11      135.27     14.34 o 
   0  14   2      537.39      528.88     20.01 o 
   1  14   2       17.47       31.68      9.77 o 
   2  14   2      296.35      318.82     20.46 o 
   3  14   2        2.91       11.22     12.34 o 
   4  14   2      155.97      156.01     22.48 o 
   5  14   2       43.31       49.86     16.16 o 
  -5  15   2      109.40      109.14     23.12 o 
  -4  15   2      154.42      119.38     21.19 o 
  -3  15   2       26.73       66.82     18.09 o 
  -2  15   2      496.39      488.12     36.52 o 
  -1  15   2      130.10      150.60     15.14 o 
   0  15   2        7.52        0.91     10.12 o 
   1  15   2      170.01      169.60     14.00 o 
   2  15   2      134.47      136.10     13.38 o 
   3  15   2      108.94       97.86     18.71 o 
   4  15   2       78.84       70.44     20.07 o 
   5  15   2        0.51        3.31     25.47 o 
  -4  16   2       56.26       62.46     39.99 o 
  -3  16   2       35.98       11.12     17.47 o 
  -2  16   2      116.17      114.54     19.21 o 
  -1  16   2      485.79      498.92     23.06 o 
   0  16   2      170.91      195.39     14.52 o 
   1  16   2       48.67       62.70     15.43 o 
   2  16   2      280.84      338.55     18.19 o 
   3  16   2      143.40      141.67     16.92 o 
   4  16   2      110.60       73.38     29.95 o 
  -4  17   2        9.38       16.44     20.62 o 
  -3  17   2       60.18       48.31     31.65 o 
  -2  17   2       58.03       40.63     18.53 o 
  -1  17   2        7.07        7.97     13.35 o 
   0  17   2       72.31       64.79     12.91 o 
   1  17   2      174.48      223.85     18.23 o 
   2  17   2      254.55      245.08     21.06 o 
   3  17   2        5.90       -5.54     24.68 o 
   4  17   2      150.91      173.09     25.40 o 
  -3  18   2        6.55      -11.59     18.45 o 
  -2  18   2       73.43       99.20     21.06 o 
  -1  18   2        5.01       14.84     14.36 o 
   0  18   2       51.24       32.89     14.80 o 
   1  18   2      107.46      133.08     15.15 o 
   2  18   2       42.90       43.41     14.11 o 
   3  18   2       53.34       44.11     21.05 o 
  -2  19   2       19.64       26.31     19.34 o 
  -1  19   2       52.08       46.98     15.54 o 
   0  19   2        1.68       -2.62     15.26 o 
   1  19   2       72.00       73.15     14.51 o 
   2  19   2       15.24       -0.90     14.20 o 
  -1  20   2       23.09       58.17     31.19 o 
   0  20   2       22.22       -3.96     15.94 o 
   1  20   2       24.03        6.90     14.61 o 
   0 -20   3       89.90       34.85     21.80 o 
  -2 -19   3       57.85       38.34     21.59 o 
  -1 -19   3       20.43       25.21     23.00 o 
   0 -19   3       61.95       38.73     25.94 o 
   1 -19   3       17.45       42.22     21.06 o 
   2 -19   3       29.78       49.93     21.84 o 
  -3 -18   3      164.55      143.57     19.84 o 
  -2 -18   3       30.43       52.95     16.32 o 
  -1 -18   3       57.87       64.09     16.88 o 
   0 -18   3      154.93      169.72     19.20 o 
   1 -18   3       61.94       80.34     21.15 o 
   2 -18   3       57.50       48.48     29.33 o 
   3 -18   3       39.49      -29.64     29.64 o 
  -4 -17   3       11.41        4.89     16.08 o 
  -3 -17   3        2.57       23.26     15.31 o 
  -2 -17   3       35.47       17.34     15.09 o 
  -1 -17   3      144.83      170.86     18.22 o 
   0 -17   3       56.46       52.62     22.96 o 
   1 -17   3       46.01       48.27     15.19 o 
   2 -17   3       22.20       31.12     27.48 o 
   3 -17   3       26.67       18.79     18.53 o 
   4 -17   3       73.90       40.45     31.80 o 
  -4 -16   3       11.89       -2.64     14.79 o 
  -3 -16   3       28.48       33.51     14.54 o 
  -2 -16   3       12.36       29.62     18.56 o 
  -1 -16   3      160.52      167.91     17.72 o 
   0 -16   3      150.79      142.07     16.00 o 
   1 -16   3       30.27       10.97     12.84 o 
   2 -16   3       69.27       69.85     19.30 o 
   3 -16   3      106.34      133.45     21.13 o 
   4 -16   3       19.32      -12.90     18.17 o 
  -5 -15   3       83.85       72.77     33.81 o 
  -4 -15   3        8.41        6.02     13.74 o 
  -3 -15   3       12.98       -4.30     12.81 o 
  -2 -15   3       39.79       62.65     19.57 o 
  -1 -15   3      237.48      246.92     18.43 o 
   0 -15   3      264.29      266.04     26.10 o 
   1 -15   3       80.39       92.05     23.78 o 
   2 -15   3      525.64      592.26     65.30 o 
   3 -15   3      343.26      308.38     35.82 o 
   4 -15   3       57.88       41.76     18.11 o 
   5 -15   3       24.16       28.68     20.48 o 
  -5 -14   3       12.06        1.33     16.91 o 
  -4 -14   3       40.63       43.94     13.90 o 
  -3 -14   3        3.21       20.49     12.48 o 
  -2 -14   3       49.20       42.02     12.17 o 
  -1 -14   3       24.62       17.82     11.77 o 
   0 -14   3      393.41      408.24     21.13 o 
   1 -14   3      435.54      444.66     26.06 o 
   2 -14   3       80.76       98.76     17.95 o 
   3 -14   3       87.80       91.20     22.54 o 
   4 -14   3      442.44      447.02     28.53 o 
   5 -14   3       61.73       33.35     31.49 o 
  -5 -13   3       13.23       28.55     14.12 o 
  -4 -13   3       11.83       16.61     12.17 o 
  -3 -13   3      244.32      247.56     19.92 o 
  -2 -13   3      168.04      183.86     19.97 o 
  -1 -13   3       90.98      112.57     13.84 o 
   0 -13   3     1044.44     1003.56     32.01 o 
   1 -13   3      362.00      370.41     23.12 o 
   2 -13   3      291.05      260.12     20.91 o 
   3 -13   3       49.81       61.29     18.37 o 
   4 -13   3        4.88       14.39     17.13 o 
   5 -13   3      329.33      356.84     31.80 o 
  -6 -12   3       60.64       40.83     20.34 o 
  -5 -12   3       79.02       87.15     31.03 o 
  -4 -12   3      615.99      614.13     23.09 o 
  -3 -12   3      248.81      269.15     14.16 o 
  -2 -12   3      153.14      133.79     11.10 o 
  -1 -12   3      572.05      533.43     21.19 o 
   0 -12   3      605.74      636.17     24.14 o 
   1 -12   3       51.25       69.90     19.14 o 
   2 -12   3      324.96      392.86     22.54 o 
   3 -12   3       15.95        4.88     13.06 o 
   4 -12   3       23.76       38.90     23.16 o 
   5 -12   3       33.44       21.76     18.45 o 
   6 -12   3       56.47       45.05     20.62 o 
  -6 -11   3      203.94      203.97     24.77 o 
  -5 -11   3      375.88      403.71     27.03 o 
  -4 -11   3      807.60      799.32     32.84 o 
  -3 -11   3      434.31      451.69     16.49 o 
  -2 -11   3     1541.67     1556.35     38.51 o 
  -1 -11   3      264.51      277.86     13.77 o 
   0 -11   3      128.47      114.93     11.85 o 
   1 -11   3      438.43      465.71     35.20 o 
   2 -11   3      180.75      174.47     16.17 o 
   3 -11   3      100.19      101.58     23.16 o 
   4 -11   3       42.08       47.55     22.23 o 
   5 -11   3       17.07        9.25     15.43 o 
   6 -11   3        1.62       -1.46     18.62 o 
  -6 -10   3       17.59       12.99     24.86 o 
  -5 -10   3      191.26      237.15     31.34 o 
  -4 -10   3      136.73      136.98     15.04 o 
  -3 -10   3      376.26      391.61     16.53 o 
  -2 -10   3      141.84      155.04     10.04 o 
  -1 -10   3     1842.27     1794.58     34.54 o 
   0 -10   3     1117.89     1064.39     31.71 o 
   1 -10   3      256.75      284.55     50.48 o 
   2 -10   3      918.01      917.31     29.51 o 
   3 -10   3       55.36       55.27     20.69 o 
   4 -10   3      430.35      445.55     36.13 o 
   5 -10   3       57.21       79.54     13.88 o 
   6 -10   3       93.82       81.69     20.40 o 
  -6  -9   3       71.71       64.67     18.82 o 
  -5  -9   3        2.92       10.03     14.98 o 
  -4  -9   3       37.13       24.58      9.96 o 
  -3  -9   3      126.41      116.58     11.06 o 
  -2  -9   3      588.63      632.88     23.31 o 
  -1  -9   3     1179.57     1184.46     22.02 o 
   0  -9   3     1616.31     1591.51     26.54 o 
   1  -9   3     1235.03     1163.26     35.12 o 
   2  -9   3     1605.75     1672.89     75.03 o 
   3  -9   3      171.79      166.12     22.85 o 
   4  -9   3      275.74      245.78     27.79 o 
   5  -9   3      343.05      333.96     21.41 o 
   6  -9   3       90.31       77.96     20.25 o 
  -7  -8   3       14.87       57.89     20.49 o 
  -6  -8   3       26.46       19.74     17.20 o 
  -5  -8   3       26.33       40.99     14.50 o 
  -4  -8   3       64.17       83.76     10.63 o 
  -3  -8   3      263.41      274.48     13.49 o 
  -2  -8   3      445.05      453.17     13.34 o 
  -1  -8   3      223.09      219.94      9.07 o 
   0  -8   3     2152.24     2028.61     30.89 o 
   1  -8   3     7051.61     6974.71    101.91 o 
   2  -8   3      110.06      109.92     17.91 o 
   3  -8   3      707.30      686.08     38.29 o 
   4  -8   3      834.82      762.82     26.85 o 
   5  -8   3      419.55      380.14     22.28 o 
   6  -8   3       51.45       57.73     18.04 o 
   7  -8   3        3.81       -0.06     22.69 o 
  -7  -7   3       27.96       29.94     20.20 o 
  -6  -7   3        4.40       43.38     17.59 o 
  -5  -7   3      346.78      356.33     17.83 o 
  -4  -7   3       35.25       43.10      9.20 o 
  -3  -7   3      358.85      353.01     14.15 o 
  -2  -7   3      193.64      190.46      9.98 o 
  -1  -7   3      721.27      699.18     16.53 o 
   0  -7   3     3414.45     3280.05     50.67 o 
   1  -7   3     2905.46     3127.98     49.28 o 
   2  -7   3     3244.37     3301.66     65.50 o 
   3  -7   3     1198.97     1199.25     46.32 o 
   4  -7   3      954.18      853.32     28.09 o 
   5  -7   3      640.54      685.46     38.29 o 
   6  -7   3      144.94      134.05     20.46 o 
   7  -7   3       56.12       72.35     20.10 o 
  -7  -6   3      102.60      103.83     21.75 o 
  -6  -6   3       62.68       87.75     18.45 o 
  -5  -6   3       15.44       13.78     16.98 o 
  -4  -6   3      489.35      432.91     17.17 o 
  -3  -6   3      467.66      397.12     10.79 o 
  -2  -6   3     1107.29     1128.12     25.21 o 
  -1  -6   3     1430.25     1411.87     22.29 o 
   0  -6   3     1878.46     1949.24     33.43 o 
   1  -6   3       35.35       19.39      4.23 o 
   2  -6   3      899.89      908.62     29.18 o 
   3  -6   3      835.48      792.30     35.82 o 
   4  -6   3      791.59      820.22     27.25 o 
   5  -6   3       43.98       23.21     21.61 o 
   6  -6   3     1102.07     1120.00     31.74 o 
   7  -6   3      265.43      253.60     43.38 o 
  -7  -5   3        7.02      -17.76     17.76 o 
  -6  -5   3      203.17      232.16     22.77 o 
  -5  -5   3     2588.49     2482.31     47.24 o 
  -4  -5   3     1002.73     1009.15     25.81 o 
  -3  -5   3      643.85      567.85     16.14 o 
  -2  -5   3     8237.17     8216.32    118.93 o 
  -1  -5   3     1867.32     1803.48     29.98 o 
   0  -5   3      329.30      341.29      8.62 o 
   1  -5   3     1210.88     1147.49     22.28 o 
   2  -5   3      947.53      887.39     24.33 o 
   3  -5   3     1477.95     1531.85     26.75 o 
   4  -5   3      456.37      484.90     20.66 o 
   5  -5   3       99.43      104.95     13.86 o 
   6  -5   3       16.24        2.44     11.82 o 
   7  -5   3       33.50       63.50     19.88 o 
  -7  -4   3      173.63      211.52     69.01 o 
  -6  -4   3      324.45      311.59     24.97 o 
  -5  -4   3      138.69      122.55     17.90 o 
  -4  -4   3     1931.07     2020.71     38.03 o 
  -3  -4   3      628.32      592.54     16.60 o 
  -2  -4   3     1527.35     1638.73     28.54 o 
  -1  -4   3     2221.28     2156.39     29.39 o 
   0  -4   3     3781.71     3785.26     47.88 o 
   1  -4   3       80.70       72.19      5.63 o 
   2  -4   3     3062.95     3043.42     61.87 o 
   3  -4   3      504.62      499.79     21.77 o 
   4  -4   3      336.10      337.77     17.18 o 
   5  -4   3       16.52       22.31     24.39 o 
   6  -4   3      663.81      605.11     24.04 o 
   7  -4   3        6.37       26.74     16.96 o 
  -7  -3   3      439.10      519.07     82.29 o 
  -6  -3   3      125.72      121.66     18.55 o 
  -5  -3   3      579.14      590.60     20.91 o 
  -4  -3   3      214.75      220.70     12.36 o 
  -3  -3   3     2260.49     2376.02     40.77 o 
  -2  -3   3     5059.37     5021.97     75.25 o 
  -1  -3   3       37.68       42.08      5.41 o 
   0  -3   3    10538.24    10371.46    214.41 o 
   1  -3   3     4309.37     4193.38     62.95 o 
   2  -3   3     2308.71     2502.75     39.45 o 
   3  -3   3      491.02      485.86     36.74 o 
   4  -3   3      365.55      346.07     16.81 o 
   5  -3   3        8.80        2.42     12.51 o 
   6  -3   3       41.21       44.74     14.77 o 
   7  -3   3       35.80       16.06     17.29 o 
  -7  -2   3        4.63       23.69     27.17 o 
  -6  -2   3      411.68      404.33     36.13 o 
  -5  -2   3       68.33       62.68     10.94 o 
  -4  -2   3      223.73      226.71      9.17 o 
  -3  -2   3     2853.30     2967.02     55.84 o 
  -2  -2   3      660.75      659.26     14.50 o 
  -1  -2   3     4937.23     5121.99     74.90 o 
   0  -2   3     6806.17     6814.92    185.83 o 
   1  -2   3     7040.12     7178.16    210.67 o 
   2  -2   3     4694.28     4841.54     60.08 o 
   3  -2   3      820.09      858.83     17.08 o 
   4  -2   3     2813.26     2849.82     52.93 o 
   5  -2   3      849.40      889.61     28.49 o 
   6  -2   3       65.45       51.61     15.29 o 
   7  -2   3       14.75       17.97     17.98 o 
  -7  -1   3       64.83      104.48     24.24 o 
  -6  -1   3      599.35      597.67     46.32 o 
  -5  -1   3      751.66      798.17     22.98 o 
  -4  -1   3      648.20      645.39     15.15 o 
  -3  -1   3      657.13      678.93     20.28 o 
  -2  -1   3     2302.44     2282.20     30.21 o 
  -1  -1   3     3634.34     3769.55     53.39 o 
   0  -1   3     2453.61     2465.08     37.63 o 
   1  -1   3      200.65      209.10      5.95 o 
   2  -1   3     4793.11     4878.08     73.50 o 
   3  -1   3     2701.78     2851.27     42.81 o 
   4  -1   3      312.77      271.25     15.39 o 
   5  -1   3     1475.92     1463.68     37.99 o 
   6  -1   3       40.62       38.30     12.58 o 
   7  -1   3        7.31       23.52     13.80 o 
  -7   0   3        4.01       14.02     17.58 o 
  -6   0   3       75.20       68.32     17.11 o 
  -5   0   3        9.54        9.52      9.08 o 
  -4   0   3       73.28       83.86      7.17 o 
  -3   0   3       92.42      105.18      7.95 o 
  -2   0   3     2124.35     2071.37     28.09 o 
  -1   0   3     1937.25     1927.95     25.39 o 
   0   0   3     3162.67     3212.09     40.13 o 
   1   0   3     1024.73     1056.67     15.43 o 
   2   0   3       38.47       42.66      3.25 o 
   3   0   3     5613.63     5620.22     98.24 o 
   4   0   3     1887.72     1839.89     41.04 o 
   5   0   3     1091.78     1145.73     34.27 o 
   6   0   3      192.49      198.12     16.47 o 
   7   0   3      777.50      768.10     28.91 o 
  -7   1   3       60.10       79.10     29.49 o 
  -6   1   3      593.16      565.60     30.42 o 
  -5   1   3      755.97      791.20     19.32 o 
  -4   1   3      645.54      670.12     18.67 o 
  -3   1   3      662.92      675.50     13.96 o 
  -2   1   3     2282.13     2268.23     31.01 o 
  -1   1   3     3560.23     3593.97     46.13 o 
   0   1   3     2450.82     2467.37     27.71 o 
   1   1   3      221.46      243.21      5.84 o 
   2   1   3     4856.12     4803.10     62.02 o 
   3   1   3     2726.90     2808.92     54.03 o 
   4   1   3      317.65      317.19     22.23 o 
   5   1   3     1492.01     1499.46     38.53 o 
   6   1   3       40.10       44.84     13.10 o 
   7   1   3        8.93       13.26     14.45 o 
  -7   2   3        5.98        6.00     18.27 o 
  -6   2   3      414.80      399.74     26.20 o 
  -5   2   3       65.96       58.88     11.10 o 
  -4   2   3      223.18      212.59     10.19 o 
  -3   2   3     2856.42     3003.05     41.23 o 
  -2   2   3      633.75      629.29     12.32 o 
  -1   2   3     4997.41     5244.74     56.46 o 
   0   2   3     6875.92     6978.66     83.15 o 
   1   2   3     6992.42     7184.72     80.03 o 
   2   2   3     4604.89     4661.03     59.58 o 
   3   2   3      809.20      824.59     22.34 o 
   4   2   3     2808.43     2775.59     56.54 o 
   5   2   3      846.32      880.55     78.58 o 
   6   2   3       66.26       46.17     13.14 o 
   7   2   3       15.31       31.17     14.10 o 
  -7   3   3      441.45      403.28     29.60 o 
  -6   3   3      129.56      111.09     18.84 o 
  -5   3   3      579.67      589.24     27.90 o 
  -4   3   3      218.92      243.97     11.06 o 
  -3   3   3     2282.59     2412.64     34.87 o 
  -2   3   3     5120.08     5138.30     64.66 o 
  -1   3   3       29.27       33.31      7.61 o 
   0   3   3    10601.66    10814.87    126.10 o 
   1   3   3     4316.88     4278.03     47.13 o 
   2   3   3     2262.65     2398.75     29.42 o 
   3   3   3      491.81      496.31     29.72 o 
   4   3   3      370.55      369.37     13.09 o 
   5   3   3        8.02        1.03     14.67 o 
   6   3   3       41.20       20.29     12.14 o 
   7   3   3       34.19       18.60     29.27 o 
  -7   4   3      171.44      173.74     23.89 o 
  -6   4   3      325.29      359.00     37.36 o 
  -5   4   3      137.38      128.35     11.01 o 
  -4   4   3     1924.57     1994.18     32.31 o 
  -3   4   3      623.30      620.16     14.46 o 
  -2   4   3     1512.12     1622.32     25.08 o 
  -1   4   3     2176.97     2108.73     32.67 o 
   0   4   3     3655.63     3635.20     54.92 o 
   1   4   3       81.55       82.84      3.95 o 
   2   4   3     3151.10     3218.09     34.35 o 
   3   4   3      501.53      509.41     14.04 o 
   4   4   3      337.99      346.28     13.91 o 
   5   4   3       16.15       23.72     12.24 o 
   6   4   3      655.54      603.86     54.60 o 
   7   4   3        6.49      -10.06     13.39 o 
  -7   5   3        8.01       14.23     19.06 o 
  -6   5   3      202.37      211.91     22.09 o 
  -5   5   3     2581.29     2481.80     62.35 o 
  -4   5   3     1002.43     1007.40     21.70 o 
  -3   5   3      635.90      609.38     15.29 o 
  -2   5   3     8181.19     8235.22     89.71 o 
  -1   5   3     1889.26     1837.80     25.87 o 
   0   5   3      355.61      344.76     13.06 o 
   1   5   3     1226.93     1175.74     16.38 o 
   2   5   3      933.15      911.83     16.68 o 
   3   5   3     1492.98     1557.36     32.30 o 
   4   5   3      450.41      469.79     38.39 o 
   5   5   3       99.89      107.75     14.99 o 
   6   5   3       16.54        6.26     12.35 o 
   7   5   3       30.63       17.50     14.53 o 
  -7   6   3      103.31      111.71     21.07 o 
  -6   6   3       67.04       58.58     13.94 o 
  -5   6   3       14.90        8.34      8.61 o 
  -4   6   3      494.87      482.07     17.67 o 
  -3   6   3      469.32      443.39     14.13 o 
  -2   6   3     1143.39     1232.11     17.75 o 
  -1   6   3     1474.05     1469.60     22.23 o 
   0   6   3     1942.12     1959.50     27.98 o 
   1   6   3       32.07       24.09      4.61 o 
   2   6   3      911.68      964.71     14.44 o 
   3   6   3      820.37      778.64     17.11 o 
   4   6   3      795.40      804.86     21.88 o 
   5   6   3       43.56       54.44     11.54 o 
   6   6   3     1105.13     1107.14     45.61 o 
   7   6   3      264.90      303.70     21.59 o 
  -7   7   3       26.61       35.91     19.13 o 
  -6   7   3        3.84       -0.07     11.81 o 
  -5   7   3      351.71      381.33     16.38 o 
  -4   7   3       35.21       52.42      9.15 o 
  -3   7   3      353.33      364.32     13.16 o 
  -2   7   3      197.59      209.29      7.61 o 
  -1   7   3      679.22      648.63     16.43 o 
   0   7   3     3373.62     3247.02     51.70 o 
   1   7   3     2939.18     3132.54     38.69 o 
   2   7   3     3201.99     3282.17     37.12 o 
   3   7   3     1204.21     1195.20     19.17 o 
   4   7   3      955.00      881.16     23.24 o 
   5   7   3      639.61      675.36     36.08 o 
   6   7   3      145.87      160.12     16.13 o 
   7   7   3       56.47       79.72     27.71 o 
  -7   8   3       14.53       35.53     20.49 o 
  -6   8   3       25.95       23.34     11.78 o 
  -5   8   3       24.88       32.95     10.34 o 
  -4   8   3       64.39       86.79     10.02 o 
  -3   8   3      262.42      277.10     12.28 o 
  -2   8   3      444.29      441.80     12.53 o 
  -1   8   3      224.56      231.92      9.26 o 
   0   8   3     2133.60     2074.47     37.93 o 
   1   8   3     7009.27     6972.59     79.27 o 
   2   8   3      121.12      134.78      9.12 o 
   3   8   3      695.10      671.89     14.58 o 
   4   8   3      852.67      847.49     26.18 o 
   5   8   3      416.51      387.70     18.92 o 
   6   8   3       53.32       34.73     13.67 o 
   7   8   3        4.56      -16.14     16.14 o 
  -6   9   3       74.55       57.60     13.05 o 
  -5   9   3        3.74        3.14      9.93 o 
  -4   9   3       33.94       29.33      9.50 o 
  -3   9   3      129.54      132.64     10.30 o 
  -2   9   3      585.49      596.01     15.39 o 
  -1   9   3     1225.11     1193.34     21.45 o 
   0   9   3     1630.83     1662.46     34.98 o 
   1   9   3     1233.43     1158.71     19.86 o 
   2   9   3     1607.63     1587.98     27.81 o 
   3   9   3      178.51      159.69      8.86 o 
   4   9   3      268.30      254.08     11.53 o 
   5   9   3      342.09      354.45     18.76 o 
   6   9   3       90.44       75.83     17.88 o 
  -6  10   3       15.19       28.82     14.36 o 
  -5  10   3      195.36      198.99     16.99 o 
  -4  10   3      133.39      145.20     11.93 o 
  -3  10   3      379.91      380.43     18.81 o 
  -2  10   3      137.11      136.67     12.79 o 
  -1  10   3     1817.36     1856.49     29.54 o 
   0  10   3     1085.25     1033.46     20.57 o 
   1  10   3      261.72      287.07     10.76 o 
   2  10   3      935.80      937.14     23.18 o 
   3  10   3       53.69       57.84      7.76 o 
   4  10   3      422.66      436.73     18.50 o 
   5  10   3       58.95       62.06     15.69 o 
   6  10   3       92.84       91.82     21.46 o 
  -6  11   3      201.92      216.69     19.31 o 
  -5  11   3      376.22      447.56     51.78 o 
  -4  11   3      809.60      841.69     26.76 o 
  -3  11   3      432.00      416.73     24.65 o 
  -2  11   3     1535.81     1523.74     32.47 o 
  -1  11   3      261.36      265.47     14.40 o 
   0  11   3      144.23      137.01      9.00 o 
   1  11   3      443.60      453.48     18.15 o 
   2  11   3      183.97      185.98     11.88 o 
   3  11   3      107.40      112.95      9.40 o 
   4  11   3       43.18       40.77     10.17 o 
   5  11   3       17.05        7.40     15.13 o 
   6  11   3        1.48       58.29     18.62 o 
  -6  12   3       61.09       51.00     16.05 o 
  -5  12   3       77.70       80.69     15.42 o 
  -4  12   3      616.47      615.04     25.02 o 
  -3  12   3      248.64      284.53     46.16 o 
  -2  12   3      157.40      160.22     13.05 o 
  -1  12   3      568.48      564.29     20.25 o 
   0  12   3      636.31      679.53     22.27 o 
   1  12   3       53.24       60.11     13.65 o 
   2  12   3      306.85      298.01     14.67 o 
   3  12   3       16.99       30.77      9.54 o 
   4  12   3       22.66       21.74     10.26 o 
   5  12   3       33.53       58.88     17.73 o 
   6  12   3       57.01       57.48     19.51 o 
  -5  13   3       13.39       27.67     14.91 o 
  -4  13   3       10.92       22.38     16.47 o 
  -3  13   3      244.21      242.37     22.46 o 
  -2  13   3      173.41      165.44     19.96 o 
  -1  13   3       92.44      110.73     12.77 o 
   0  13   3     1025.19      968.59     27.60 o 
   1  13   3      363.53      355.15     16.01 o 
   2  13   3      293.87      299.00     15.26 o 
   3  13   3       47.98       43.78     10.43 o 
   4  13   3        5.79       -2.93     10.56 o 
   5  13   3      329.60      353.94     26.25 o 
  -5  14   3       12.06       43.09     20.41 o 
  -4  14   3       42.24       23.04     17.90 o 
  -3  14   3        2.73       20.88     18.06 o 
  -2  14   3       46.70       55.40     24.70 o 
  -1  14   3       22.42       50.35     11.98 o 
   0  14   3      394.71      416.08     25.88 o 
   1  14   3      433.53      431.05     17.87 o 
   2  14   3       80.24       88.00     12.04 o 
   3  14   3       96.51       83.06     12.32 o 
   4  14   3      438.49      466.55     36.24 o 
   5  14   3       61.19       45.62     15.65 o 
  -5  15   3       83.48       67.01     22.42 o 
  -4  15   3        8.21       14.21     18.86 o 
  -3  15   3       13.95        8.88     16.83 o 
  -2  15   3       40.11       84.27     33.04 o 
  -1  15   3      243.67      269.99     18.06 o 
   0  15   3      263.93      282.79     18.10 o 
   1  15   3       78.37       55.43     11.33 o 
   2  15   3      524.81      524.40     20.96 o 
   3  15   3      334.77      351.72     18.00 o 
   4  15   3       57.13       69.25     16.04 o 
   5  15   3       23.88       23.17     19.76 o 
  -4  16   3       11.98       33.00     24.70 o 
  -3  16   3       29.85       51.18     18.20 o 
  -2  16   3       11.69       30.77     17.87 o 
  -1  16   3      157.85      168.09     16.47 o 
   0  16   3      150.12      152.07     16.13 o 
   1  16   3       33.56       40.07     11.65 o 
   2  16   3       70.86       99.21     13.78 o 
   3  16   3      102.84       97.24     14.04 o 
   4  16   3       22.37       58.54     21.59 o 
  -4  17   3       11.70       11.71     19.76 o 
  -3  17   3        2.29       23.83     19.74 o 
  -2  17   3       34.11       41.19     18.59 o 
  -1  17   3      141.68      130.58     16.70 o 
   0  17   3       57.48       58.97     14.81 o 
   1  17   3       49.14       10.50     17.98 o 
   2  17   3       24.82       32.32     13.25 o 
   3  17   3       26.19        9.67     15.44 o 
   4  17   3       75.07       88.64     23.33 o 
  -3  18   3      164.15      203.66     26.19 o 
  -2  18   3       30.64       38.38     20.49 o 
  -1  18   3       60.94       32.27     14.77 o 
   0  18   3      152.99      171.86     18.16 o 
   1  18   3       62.02       66.34     16.73 o 
   2  18   3       54.93       78.19     14.79 o 
   3  18   3       40.26       28.16     16.78 o 
  -2  19   3       59.80       53.94     21.16 o 
  -1  19   3       20.76       10.24     19.98 o 
   0  19   3       61.88       54.20     16.54 o 
   1  19   3       18.18       10.08     15.87 o 
   2  19   3       29.94       47.40     16.65 o 
   0  20   3       87.31       65.37     18.25 o 
  -2 -19   4       49.49       52.03     22.92 o 
  -1 -19   4       50.15       52.89     21.50 o 
   0 -19   4       58.81       62.43     23.03 o 
   1 -19   4       24.93       37.08     21.72 o 
   2 -19   4       14.00       28.43     20.78 o 
  -3 -18   4       47.83       16.36     22.08 o 
  -2 -18   4       18.03       17.29     29.18 o 
  -1 -18   4        6.35        9.87     19.43 o 
   0 -18   4       58.01       66.63     21.97 o 
   1 -18   4      231.35      226.00     29.33 o 
   2 -18   4        4.46       15.92     19.53 o 
   3 -18   4       13.25       17.03     20.96 o 
  -3 -17   4        3.05       -2.73     19.42 o 
  -2 -17   4       31.30       30.70     41.99 o 
  -1 -17   4       97.67       85.09     21.17 o 
   0 -17   4       22.81       10.59     18.07 o 
   1 -17   4      122.43      160.09     23.47 o 
   2 -17   4      101.04       95.43     33.66 o 
   3 -17   4       63.65       62.97     24.39 o 
  -4 -16   4       31.04       29.84     19.85 o 
  -3 -16   4       64.08       61.89     16.07 o 
  -2 -16   4       69.04       61.64     19.18 o 
  -1 -16   4      232.94      199.80     29.18 o 
   0 -16   4       18.10        5.47     17.35 o 
   1 -16   4       95.62      121.50     41.84 o 
   2 -16   4       78.43       85.86     20.41 o 
   3 -16   4        7.21      -16.85     17.53 o 
   4 -16   4        0.44       15.71     29.49 o 
  -4 -15   4       52.92       83.35     25.69 o 
  -3 -15   4      497.34      455.86     23.92 o 
  -2 -15   4      103.31      121.47     15.85 o 
  -1 -15   4       51.01       50.59     13.65 o 
   0 -15   4       67.20       49.26     13.81 o 
   1 -15   4       75.46       78.09     14.19 o 
   2 -15   4       23.76       32.71     13.45 o 
   3 -15   4       67.47       54.20     18.61 o 
   4 -15   4       27.21       35.51     29.95 o 
  -5 -14   4        3.54      -15.73     17.57 o 
  -4 -14   4      447.34      516.39     24.38 o 
  -3 -14   4      534.91      607.45     24.94 o 
  -2 -14   4       23.33       22.37     14.59 o 
  -1 -14   4      351.12      293.38     19.71 o 
   0 -14   4       25.27       15.35     13.85 o 
   1 -14   4       77.13       92.85     14.75 o 
   2 -14   4       58.29       47.47     13.07 o 
   3 -14   4       41.75       34.37     14.99 o 
   4 -14   4       11.47       -7.86     15.72 o 
   5 -14   4        4.51      -16.49     16.49 o 
  -5 -13   4       27.83       15.41     14.10 o 
  -4 -13   4       43.38       38.78     13.12 o 
  -3 -13   4       63.85       73.21     13.02 o 
  -2 -13   4        4.99       -5.72     10.51 o 
  -1 -13   4      155.79      153.06     14.07 o 
   0 -13   4      266.95      270.26     26.95 o 
   1 -13   4       13.51        6.83     10.79 o 
   2 -13   4        8.30       24.11     11.68 o 
   3 -13   4       21.14       23.53     14.17 o 
   4 -13   4      114.91      157.58     20.18 o 
   5 -13   4       80.15       96.62     21.22 o 
  -6 -12   4       68.22      101.56     41.53 o 
  -5 -12   4       33.34       28.56     17.14 o 
  -4 -12   4      115.64      108.90     12.24 o 
  -3 -12   4       90.54       81.14     10.93 o 
  -2 -12   4       52.39       48.91     10.97 o 
  -1 -12   4      137.00      107.14     21.47 o 
   0 -12   4     1482.08     1536.82     34.17 o 
   1 -12   4      268.07      265.54     16.27 o 
   2 -12   4      224.15      198.15     14.90 o 
   3 -12   4      534.46      585.36     26.11 o 
   4 -12   4      247.40      225.09     31.80 o 
   5 -12   4       37.85       46.92     29.18 o 
   6 -12   4       69.04       53.11     20.69 o 
  -6 -11   4       17.73       27.21     19.17 o 
  -5 -11   4       19.37       16.24     18.68 o 
  -4 -11   4       20.06       -1.64     23.02 o 
  -3 -11   4      182.46      181.56     12.13 o 
  -2 -11   4      179.79      165.70     11.06 o 
  -1 -11   4     1230.23     1209.05     27.15 o 
   0 -11   4      521.31      536.52     24.63 o 
   1 -11   4     1230.11     1283.25     39.30 o 
   2 -11   4     2752.05     2692.37     50.10 o 
   3 -11   4      334.41      358.51     32.27 o 
   4 -11   4       19.40       12.66     20.38 o 
   5 -11   4      159.70      154.74     19.76 o 
   6 -11   4       32.97       54.20     20.93 o 
  -6 -10   4       29.16       22.33     23.47 o 
  -5 -10   4      131.21      124.30     15.09 o 
  -4 -10   4       19.19       15.08     10.49 o 
  -3 -10   4       30.92       25.10      9.05 o 
  -2 -10   4      767.71      845.99     19.40 o 
  -1 -10   4      917.94      951.82     20.25 o 
   0 -10   4      232.40      215.99     10.32 o 
   1 -10   4      972.86      990.25     20.27 o 
   2 -10   4      261.63      282.18     25.12 o 
   3 -10   4      565.28      583.88     40.76 o 
   4 -10   4      825.71      867.64     46.93 o 
   5 -10   4       89.39      105.69     25.01 o 
   6 -10   4      315.67      307.48     27.28 o 
  -6  -9   4      105.65      111.85     21.00 o 
  -5  -9   4      534.37      522.32     22.62 o 
  -4  -9   4      164.50      178.51     17.26 o 
  -3  -9   4     1066.15     1015.18     25.26 o 
  -2  -9   4     1178.58     1179.20     26.60 o 
  -1  -9   4      480.76      479.86     25.37 o 
   0  -9   4      992.72     1014.34     32.09 o 
   1  -9   4      189.25      201.38      9.72 o 
   2  -9   4       26.94       33.65      7.98 o 
   3  -9   4      263.88      251.34     26.86 o 
   4  -9   4      175.95      179.70     25.63 o 
   5  -9   4      371.28      431.14     25.01 o 
   6  -9   4      140.44      140.79     22.39 o 
  -6  -8   4       57.08       58.88     18.56 o 
  -5  -8   4      435.44      399.80     19.47 o 
  -4  -8   4     1260.71     1278.96     38.27 o 
  -3  -8   4     1369.87     1393.46     29.76 o 
  -2  -8   4       99.18      101.14      8.00 o 
  -1  -8   4     1320.60     1266.45     26.57 o 
   0  -8   4      677.37      697.07     15.73 o 
   1  -8   4     1155.84     1202.89     35.70 o 
   2  -8   4      107.84      114.27      9.91 o 
   3  -8   4       30.32       10.81     16.67 o 
   4  -8   4      147.04      158.38     39.99 o 
   5  -8   4       36.60       35.47     13.79 o 
   6  -8   4       23.41       36.59     20.69 o 
  -7  -7   4      172.15      174.90     35.35 o 
  -6  -7   4      144.87      138.67     21.04 o 
  -5  -7   4      631.38      660.18     23.52 o 
  -4  -7   4       30.21       35.52     11.79 o 
  -3  -7   4      955.92      906.45     22.53 o 
  -2  -7   4     1652.53     1535.59     25.51 o 
  -1  -7   4      120.03      133.65      7.17 o 
   0  -7   4      587.34      568.07     13.41 o 
   1  -7   4     1182.86     1210.43     20.79 o 
   2  -7   4      548.83      514.03     16.96 o 
   3  -7   4      560.34      598.90     23.78 o 
   4  -7   4        3.99        9.58     10.73 o 
   5  -7   4       98.41      117.84     36.74 o 
   6  -7   4       23.57       37.76     14.74 o 
   7  -7   4       37.25       18.18     19.14 o 
  -7  -6   4       92.14      144.21     24.11 o 
  -6  -6   4      263.26      297.64     25.14 o 
  -5  -6   4      120.66      113.70     12.67 o 
  -4  -6   4      155.80      201.08     15.08 o 
  -3  -6   4      329.02      349.36     14.37 o 
  -2  -6   4     1086.97     1060.75     35.05 o 
  -1  -6   4     3102.84     3109.78     42.17 o 
   0  -6   4     2025.81     2048.79     29.67 o 
   1  -6   4     4225.22     4393.05     72.73 o 
   2  -6   4      726.65      715.74     18.74 o 
   3  -6   4      646.30      615.05     21.00 o 
   4  -6   4     1732.90     1686.67     32.67 o 
   5  -6   4       29.96       52.05     13.21 o 
   6  -6   4      172.23      164.55     18.42 o 
   7  -6   4       10.26       18.49     18.96 o 
  -7  -5   4       15.17       39.13     20.52 o 
  -6  -5   4      110.73      123.71     33.66 o 
  -5  -5   4      152.86      161.50     13.54 o 
  -4  -5   4       21.17       11.04      8.48 o 
  -3  -5   4      456.36      444.08     30.11 o 
  -2  -5   4      811.09      863.48     19.03 o 
  -1  -5   4     3087.26     3069.89     41.69 o 
   0  -5   4      675.74      682.70     12.76 o 
   1  -5   4     2458.11     2527.51     42.23 o 
   2  -5   4     6505.82     6382.97    107.01 o 
   3  -5   4     2445.01     2472.49     36.46 o 
   4  -5   4      113.98      107.66      9.40 o 
   5  -5   4     1540.52     1485.11     40.05 o 
   6  -5   4        5.13        7.67     13.09 o 
   7  -5   4      107.22      127.24     28.25 o 
  -7  -4   4       49.71       52.05     20.45 o 
  -6  -4   4       70.42       74.46     18.22 o 
  -5  -4   4       64.95       60.43     11.46 o 
  -4  -4   4      522.12      575.78     19.03 o 
  -3  -4   4     1195.63     1254.45     25.56 o 
  -2  -4   4     1775.78     1721.32     30.29 o 
  -1  -4   4      201.00      215.28     12.88 o 
   0  -4   4     1963.19     1957.81     27.13 o 
   1  -4   4     5142.29     5184.05     77.94 o 
   2  -4   4      551.71      612.64     15.76 o 
   3  -4   4     1864.80     1815.04     28.33 o 
   4  -4   4     1245.42     1214.04     24.92 o 
   5  -4   4       75.12       74.76     21.61 o 
   6  -4   4      278.92      281.57     20.51 o 
   7  -4   4      163.12      171.86     23.58 o 
  -7  -3   4       12.56       22.73     22.08 o 
  -6  -3   4       61.59       87.84     29.64 o 
  -5  -3   4       27.74       27.33     10.00 o 
  -4  -3   4      376.71      373.70     15.92 o 
  -3  -3   4     1958.06     1936.43     35.06 o 
  -2  -3   4      719.21      670.22     15.90 o 
  -1  -3   4     4342.46     4464.00     56.02 o 
   0  -3   4     4792.11     4768.79     90.87 o 
   1  -3   4      256.04      267.75      9.70 o 
   2  -3   4     2805.52     2862.34     57.55 o 
   3  -3   4       69.67       76.90      6.11 o 
   4  -3   4     2662.82     2573.46     42.04 o 
   5  -3   4      414.14      381.47     20.29 o 
   6  -3   4      240.31      246.21     20.69 o 
   7  -3   4      239.91      237.04     19.32 o 
  -7  -2   4       69.90       83.77     21.13 o 
  -6  -2   4       29.01       27.72     15.29 o 
  -5  -2   4      203.80      207.20     14.06 o 
  -4  -2   4     2410.45     2334.18     42.00 o 
  -3  -2   4     3702.91     3669.82     59.22 o 
  -2  -2   4      907.04      856.85     19.35 o 
  -1  -2   4     3048.42     3226.97     49.14 o 
   0  -2   4     5073.30     5188.54    116.52 o 
   1  -2   4     4540.38     4386.30     89.02 o 
   2  -2   4     2438.60     2816.46     42.61 o 
   3  -2   4     7086.29     7364.94     92.16 o 
   4  -2   4     1032.61     1044.82     28.82 o 
   5  -2   4       28.55       23.25     11.25 o 
   6  -2   4      480.28      469.61     28.41 o 
   7  -2   4       53.34       61.33     18.51 o 
  -7  -1   4       42.06       26.85     18.75 o 
  -6  -1   4      364.70      356.85     25.41 o 
  -5  -1   4     1270.79     1311.33     30.52 o 
  -4  -1   4       70.82       70.60      9.28 o 
  -3  -1   4     2406.69     2508.33     34.94 o 
  -2  -1   4     3427.94     3378.68     42.95 o 
  -1  -1   4      779.19      728.86     14.61 o 
   0  -1   4     3065.69     3238.76     49.10 o 
   1  -1   4     4335.18     4400.77     96.34 o 
   2  -1   4     4160.34     4309.40     94.35 o 
   3  -1   4     1236.08     1249.38     25.05 o 
   4  -1   4       69.97       84.78     11.42 o 
   5  -1   4      222.98      211.90     16.70 o 
   6  -1   4      538.92      477.59     28.10 o 
   7  -1   4       59.88       56.55     14.93 o 
  -7   0   4      188.06      182.11     23.94 o 
  -6   0   4       72.54       87.77     17.71 o 
  -5   0   4       25.20       15.67      9.42 o 
  -4   0   4      286.47      323.05     17.38 o 
  -3   0   4       22.01       15.71      4.56 o 
  -2   0   4     1629.80     1624.41     23.45 o 
  -1   0   4     4751.33     4846.33     60.09 o 
   0   0   4      595.76      596.80     10.68 o 
   1   0   4     1219.67     1274.60     27.22 o 
   2   0   4     1224.75     1211.69     18.89 o 
   3   0   4       69.73       70.57      9.20 o 
   4   0   4        0.19       16.28     12.04 o 
   5   0   4       54.31       54.54     12.70 o 
   6   0   4       74.25       63.42     14.77 o 
   7   0   4        7.11       -6.05     13.17 o 
  -7   1   4       41.66       45.53     20.39 o 
  -6   1   4      364.17      340.10     25.10 o 
  -5   1   4     1277.14     1295.71     31.34 o 
  -4   1   4       75.91       73.23      8.96 o 
  -3   1   4     2341.32     2389.98     34.90 o 
  -2   1   4     3372.63     3267.27     43.54 o 
  -1   1   4      794.21      755.39     12.06 o 
   0   1   4     3006.69     3217.20     36.25 o 
   1   1   4     4276.19     4372.39     61.53 o 
   2   1   4     4179.99     4325.59     55.04 o 
   3   1   4     1234.51     1259.89     25.63 o 
   4   1   4       69.47       76.94     28.10 o 
   5   1   4      219.60      215.35     16.96 o 
   6   1   4      527.64      509.83     25.60 o 
   7   1   4       59.10       41.76     14.62 o 
  -7   2   4       70.50       61.70     19.58 o 
  -6   2   4       29.42       40.95     16.98 o 
  -5   2   4      204.84      209.03     14.41 o 
  -4   2   4     2394.62     2255.75     35.53 o 
  -3   2   4     3732.31     3777.39     50.37 o 
  -2   2   4      955.49      941.35     16.17 o 
  -1   2   4     3100.77     3281.83     37.04 o 
   0   2   4     5103.97     5215.95     64.20 o 
   1   2   4     4598.71     4527.65     49.75 o 
   2   2   4     2485.06     2788.54     37.32 o 
   3   2   4     7070.14     7294.01    107.45 o 
   4   2   4     1033.21     1051.79     29.32 o 
   5   2   4       27.47       54.30     12.38 o 
   6   2   4      483.59      491.24     25.98 o 
   7   2   4       54.50      100.40     16.82 o 
  -7   3   4       13.11       -9.97     20.07 o 
  -6   3   4       59.70       56.41     21.30 o 
  -5   3   4       27.87       20.28      8.71 o 
  -4   3   4      375.84      389.42     17.20 o 
  -3   3   4     1966.23     1942.73     30.03 o 
  -2   3   4      751.49      726.86     14.15 o 
  -1   3   4     4259.95     4315.42     54.48 o 
   0   3   4     4824.42     4853.23     60.03 o 
   1   3   4      273.07      293.63      6.59 o 
   2   3   4     2755.47     2778.17     33.67 o 
   3   3   4       77.90       71.11     13.05 o 
   4   3   4     2663.97     2598.99     53.66 o 
   5   3   4      415.85      422.15     21.59 o 
   6   3   4      237.86      229.56     19.87 o 
   7   3   4      241.25      238.10     24.54 o 
  -7   4   4       50.32       64.84     24.39 o 
  -6   4   4       67.89       71.08     13.71 o 
  -5   4   4       66.83       78.00     11.46 o 
  -4   4   4      529.22      568.56     23.44 o 
  -3   4   4     1179.12     1190.59     22.04 o 
  -2   4   4     1731.31     1724.51     26.58 o 
  -1   4   4      205.68      205.69      7.04 o 
   0   4   4     1923.57     1935.01     27.31 o 
   1   4   4     5110.76     5259.70     58.15 o 
   2   4   4      554.03      615.81     15.20 o 
   3   4   4     1880.15     1788.94     35.81 o 
   4   4   4     1253.24     1208.69     49.56 o 
   5   4   4       75.23       63.39     20.69 o 
   6   4   4      280.08      285.47     21.22 o 
   7   4   4      160.19      209.60     19.48 o 
  -7   5   4       13.75       -2.69     19.06 o 
  -6   5   4      110.49      130.80     18.89 o 
  -5   5   4      144.78      160.85     12.03 o 
  -4   5   4       18.67       22.19      7.96 o 
  -3   5   4      467.40      480.73     15.42 o 
  -2   5   4      824.78      907.75     17.65 o 
  -1   5   4     3099.59     3140.32     41.21 o 
   0   5   4      663.86      677.04     23.49 o 
   1   5   4     2487.34     2586.77     31.11 o 
   2   5   4     6496.16     6363.52     71.31 o 
   3   5   4     2439.38     2452.73     37.21 o 
   4   5   4      119.50      133.70     42.76 o 
   5   5   4     1539.03     1513.11     42.15 o 
   6   5   4        3.86      -12.00     12.00 o 
   7   5   4      112.01      117.74     17.35 o 
  -7   6   4       91.76      103.31     21.35 o 
  -6   6   4      265.65      296.69     19.81 o 
  -5   6   4      121.20      126.03     12.43 o 
  -4   6   4      157.91      183.33     11.54 o 
  -3   6   4      338.31      350.94     13.02 o 
  -2   6   4     1092.35     1041.74     16.33 o 
  -1   6   4     3130.34     3070.50     41.60 o 
   0   6   4     2033.21     2001.66     34.02 o 
   1   6   4     4230.81     4391.47     57.23 o 
   2   6   4      736.04      759.51     13.85 o 
   3   6   4      636.51      597.73     18.23 o 
   4   6   4     1727.07     1682.85     41.06 o 
   5   6   4       28.57       18.14     12.17 o 
   6   6   4      171.46      148.41     16.18 o 
   7   6   4       11.61       -2.12     14.72 o 
  -7   7   4      172.95      193.66     25.14 o 
  -6   7   4      144.07      148.48     16.72 o 
  -5   7   4      641.99      621.87     19.99 o 
  -4   7   4       31.79       42.15      9.17 o 
  -3   7   4      935.30      939.60     20.52 o 
  -2   7   4     1631.33     1543.74     24.47 o 
  -1   7   4      124.14      137.11      7.38 o 
   0   7   4      586.18      573.17     13.33 o 
   1   7   4     1149.41     1169.90     20.83 o 
   2   7   4      550.95      536.56     12.44 o 
   3   7   4      572.63      531.55     14.99 o 
   4   7   4        3.49        9.10      8.72 o 
   5   7   4       97.76       74.18     15.01 o 
   6   7   4       21.66       17.85     13.52 o 
   7   7   4       36.18       45.95     16.27 o 
  -6   8   4       57.04       54.52     12.51 o 
  -5   8   4      430.16      433.75     18.20 o 
  -4   8   4     1261.98     1255.16     26.62 o 
  -3   8   4     1372.18     1380.19     26.57 o 
  -2   8   4      106.90      112.69      7.66 o 
  -1   8   4     1278.70     1205.94     37.84 o 
   0   8   4      701.95      747.30     16.00 o 
   1   8   4     1175.52     1220.08     22.19 o 
   2   8   4       99.55      102.58      8.37 o 
   3   8   4       29.99       20.80      6.25 o 
   4   8   4      146.15      162.71     12.59 o 
   5   8   4       34.87       30.52     15.75 o 
   6   8   4       21.58       25.35     13.26 o 
  -6   9   4      104.43      113.81     14.39 o 
  -5   9   4      527.92      520.18     19.85 o 
  -4   9   4      160.27      165.75     12.57 o 
  -3   9   4     1071.09     1033.36     22.83 o 
  -2   9   4     1188.16     1166.13     21.80 o 
  -1   9   4      491.39      485.65     17.26 o 
   0   9   4      989.37     1009.83     19.92 o 
   1   9   4      193.24      190.62     10.09 o 
   2   9   4       29.78       28.99      7.71 o 
   3   9   4      261.30      274.28     10.81 o 
   4   9   4      176.49      195.93     11.93 o 
   5   9   4      369.68      416.00     60.36 o 
   6   9   4      146.18      120.66     26.40 o 
  -6  10   4       28.55       10.06     14.85 o 
  -5  10   4      136.22      119.69     15.29 o 
  -4  10   4       23.46       18.49      9.75 o 
  -3  10   4       29.80       21.72     10.37 o 
  -2  10   4      768.76      779.33     18.38 o 
  -1  10   4      927.39      941.71     20.89 o 
   0  10   4      242.50      258.40     17.60 o 
   1  10   4      965.13      954.46     20.80 o 
   2  10   4      264.79      291.05     17.73 o 
   3  10   4      570.48      596.42     15.88 o 
   4  10   4      826.51      879.91     22.33 o 
   5  10   4       91.55      106.98     17.36 o 
   6  10   4      315.34      320.00     25.76 o 
  -6  11   4       18.43       14.40     16.26 o 
  -5  11   4       19.96       36.30     13.89 o 
  -4  11   4       20.37       25.89     12.38 o 
  -3  11   4      178.85      221.30     19.98 o 
  -2  11   4      173.73      187.45     17.68 o 
  -1  11   4     1217.38     1186.86     23.25 o 
   0  11   4      506.80      538.17     15.79 o 
   1  11   4     1219.76     1272.30     32.98 o 
   2  11   4     2738.42     2784.41     43.19 o 
   3  11   4      332.93      350.39     12.99 o 
   4  11   4       18.22       26.63      9.86 o 
   5  11   4      160.43      183.86     21.00 o 
   6  11   4       32.87       55.33     18.76 o 
  -6  12   4       67.92      113.20     17.96 o 
  -5  12   4       33.18       28.21     14.62 o 
  -4  12   4      115.07       78.74     18.34 o 
  -3  12   4       93.56      118.95     23.31 o 
  -2  12   4       59.51       44.74     14.46 o 
  -1  12   4      137.95      143.66     19.16 o 
   0  12   4     1482.54     1458.24     33.49 o 
   1  12   4      289.14      293.49     21.07 o 
   2  12   4      221.03      225.53     16.42 o 
   3  12   4      531.83      495.70     18.46 o 
   4  12   4      247.57      254.16     14.82 o 
   5  12   4       37.41       57.49     28.10 o 
   6  12   4       69.24       78.22     26.25 o 
  -5  13   4       28.44       31.49     19.25 o 
  -4  13   4       45.48       70.42     18.22 o 
  -3  13   4       59.96       51.29     16.47 o 
  -2  13   4        5.10      -13.27     13.27 o 
  -1  13   4      158.49      179.31     14.46 o 
   0  13   4      269.29      232.28     15.84 o 
   1  13   4       10.81       -9.10     10.58 o 
   2  13   4        9.63       12.28     10.93 o 
   3  13   4       22.46       29.12     10.72 o 
   4  13   4      114.33      136.20     16.62 o 
   5  13   4       81.49       66.20     23.93 o 
  -5  14   4        3.22        0.29     18.31 o 
  -4  14   4      443.47      481.87     31.13 o 
  -3  14   4      536.23      540.44     31.39 o 
  -2  14   4       21.87       13.39     15.08 o 
  -1  14   4      346.67      319.29     18.06 o 
   0  14   4       22.28       25.56     11.87 o 
   1  14   4       75.89       81.40     13.53 o 
   2  14   4       61.22       55.82     12.89 o 
   3  14   4       43.68       23.42     13.80 o 
   4  14   4       11.09       12.29     14.57 o 
   5  14   4        4.30        6.48     26.55 o 
  -4  15   4       53.71       47.32     20.40 o 
  -3  15   4      500.24      485.91     67.16 o 
  -2  15   4      106.73       85.36     17.93 o 
  -1  15   4       50.73       48.81     13.17 o 
   0  15   4       71.74       66.41     13.18 o 
   1  15   4       79.03       82.66     14.51 o 
   2  15   4       23.48       45.23     13.41 o 
   3  15   4       66.11       58.77     14.92 o 
   4  15   4       27.44       56.35     15.89 o 
  -4  16   4       32.99       51.05     27.94 o 
  -3  16   4       60.40       68.72     20.75 o 
  -2  16   4       65.51       41.07     18.29 o 
  -1  16   4      238.99      253.05     18.04 o 
   0  16   4       18.33       16.29     12.74 o 
   1  16   4       91.83      110.87     16.30 o 
   2  16   4       79.77       91.39     15.91 o 
   3  16   4        7.93       14.68     18.37 o 
   4  16   4        0.55        1.26     16.16 o 
  -3  17   4        2.92      -11.16     18.31 o 
  -2  17   4       29.20       29.01     29.02 o 
  -1  17   4       94.79       77.58     20.62 o 
   0  17   4       20.49       28.74     26.05 o 
   1  17   4      120.76      129.95     16.67 o 
   2  17   4       99.82      121.57     17.21 o 
   3  17   4       63.57       62.89     23.93 o 
  -3  18   4       48.99       18.14     21.28 o 
  -2  18   4       20.00       23.44     20.39 o 
  -1  18   4        5.70       -0.39     30.88 o 
   0  18   4       61.54       50.34     16.06 o 
   1  18   4      230.87      216.62     19.43 o 
   2  18   4        4.52       -2.13     15.02 o 
   3  18   4       13.36       -1.24     19.21 o 
  -2  19   4       50.29       59.54     21.37 o 
  -1  19   4       49.95       63.32     52.18 o 
   0  19   4       58.87       74.40     17.24 o 
   1  19   4       24.34       33.25     16.27 o 
   2  19   4       13.95       27.42     17.16 o 
  -1 -19   5       10.83       10.96     21.48 o 
   0 -19   5       30.42        8.59     40.91 o 
   1 -19   5       11.74        2.97     20.95 o 
  -2 -18   5       32.33       39.06     20.96 o 
  -1 -18   5       95.39      109.13     38.75 o 
   0 -18   5       36.57       54.81     48.32 o 
   1 -18   5        0.66      -18.32     18.32 o 
   2 -18   5        0.06       11.07     21.38 o 
  -3 -17   5       17.70       -3.37     20.30 o 
  -2 -17   5       60.92       32.89     20.96 o 
  -1 -17   5       73.00       63.87     21.00 o 
   0 -17   5       14.40       22.18     51.41 o 
   1 -17   5       14.05       24.85     20.05 o 
   2 -17   5       27.49       22.44     20.49 o 
   3 -17   5       11.60       12.61     37.52 o 
  -4 -16   5       22.07       18.06     20.19 o 
  -3 -16   5        8.36       13.70     19.31 o 
  -2 -16   5      255.69      290.49     27.60 o 
  -1 -16   5       23.97       10.31     17.57 o 
   0 -16   5       30.64       16.96     17.84 o 
   1 -16   5       90.67      100.75     36.74 o 
   2 -16   5        0.25        4.73     18.50 o 
   3 -16   5       24.58       10.85     18.32 o 
   4 -16   5        2.38      -12.57     18.67 o 
  -4 -15   5       56.80       70.29     20.61 o 
  -3 -15   5       30.29       21.77     19.30 o 
  -2 -15   5       77.00       75.09     19.45 o 
  -1 -15   5      271.44      238.64     24.00 o 
   0 -15   5       13.76       13.67     17.01 o 
   1 -15   5      406.91      381.00     27.72 o 
   2 -15   5      352.02      281.00     25.40 o 
   3 -15   5       10.42        5.30     16.84 o 
   4 -15   5        6.56      -16.99     16.99 o 
  -5 -14   5       13.07       53.42     29.02 o 
  -4 -14   5       72.33       82.92     19.81 o 
  -3 -14   5       21.33       18.06     16.59 o 
  -2 -14   5       11.46        7.38     15.92 o 
  -1 -14   5       84.54       68.78     17.40 o 
   0 -14   5      695.97      664.23     49.25 o 
   1 -14   5      750.33      738.77     39.68 o 
   2 -14   5      163.95      108.50     20.07 o 
   3 -14   5      288.86      248.07     24.44 o 
   4 -14   5      550.16      563.39     32.57 o 
   5 -14   5       34.94       11.73     18.55 o 
  -5 -13   5       14.80        2.06     16.36 o 
  -4 -13   5      183.59      213.77     17.55 o 
  -3 -13   5       67.75       79.91     13.34 o 
  -2 -13   5       39.35       37.09     11.85 o 
  -1 -13   5      112.78      131.66     20.79 o 
   0 -13   5      230.86      236.10     27.63 o 
   1 -13   5       26.21        2.25     15.26 o 
   2 -13   5       22.04       22.35     19.14 o 
   3 -13   5       39.02       15.56     15.61 o 
   4 -13   5      130.34      116.81     19.73 o 
   5 -13   5       39.34       52.71     19.08 o 
  -5 -12   5       89.20      127.47     21.75 o 
  -4 -12   5      491.59      486.69     22.86 o 
  -3 -12   5      161.67      160.34     15.60 o 
  -2 -12   5      284.83      307.19     16.84 o 
  -1 -12   5      821.71      777.82     23.74 o 
   0 -12   5       68.56       71.88     11.13 o 
   1 -12   5       46.06       44.29     13.43 o 
   2 -12   5      201.22      156.64     14.16 o 
   3 -12   5       28.98       31.11     11.13 o 
   4 -12   5       55.90       54.33     16.35 o 
   5 -12   5       88.50      107.76     19.25 o 
  -6 -11   5      142.33      209.45     66.08 o 
  -5 -11   5      276.13      271.82     28.99 o 
  -4 -11   5       51.66       50.87     10.92 o 
  -3 -11   5      690.32      688.31     20.32 o 
  -2 -11   5      435.95      453.69     17.51 o 
  -1 -11   5       95.23      107.38      9.74 o 
   0 -11   5       17.97       15.15      9.04 o 
   1 -11   5      159.72      177.80     16.07 o 
   2 -11   5       42.62       19.71      9.75 o 
   3 -11   5       10.53       22.08     10.06 o 
   4 -11   5       30.30       31.31     18.06 o 
   5 -11   5       72.35       51.59     17.21 o 
   6 -11   5       70.78       88.31     28.72 o 
  -6 -10   5       89.76       89.51     25.01 o 
  -5 -10   5       39.86       44.10     13.76 o 
  -4 -10   5      220.02      244.55     16.25 o 
  -3 -10   5      859.55      861.66     25.85 o 
  -2 -10   5      453.24      467.15     15.54 o 
  -1 -10   5      343.12      373.89     14.66 o 
   0 -10   5       77.66       82.76      8.08 o 
   1 -10   5      369.11      404.29     14.26 o 
   2 -10   5      210.02      218.26     26.78 o 
   3 -10   5       48.03       35.28     14.20 o 
   4 -10   5      101.25       93.77     15.94 o 
   5 -10   5      517.65      537.20     28.48 o 
   6 -10   5       67.32       83.37     28.10 o 
  -6  -9   5       23.56       10.74     17.59 o 
  -5  -9   5       23.63       24.69     12.36 o 
  -4  -9   5       83.93       81.30     12.02 o 
  -3  -9   5       68.58       69.00      9.12 o 
  -2  -9   5      363.79      364.19     13.72 o 
  -1  -9   5      854.01      833.22     18.73 o 
   0  -9   5      398.83      405.22     13.27 o 
   1  -9   5     1188.90     1171.97     22.43 o 
   2  -9   5     1605.76     1580.08     27.76 o 
   3  -9   5      808.15      778.40     28.44 o 
   4  -9   5      425.29      434.41     18.79 o 
   5  -9   5      328.88      324.12     22.94 o 
   6  -9   5        7.93       19.04     16.37 o 
  -6  -8   5       44.03       37.28     17.80 o 
  -5  -8   5       74.58       85.11     13.40 o 
  -4  -8   5       28.50       33.70     10.15 o 
  -3  -8   5      131.62      152.70     12.78 o 
  -2  -8   5       57.44       66.77      7.59 o 
  -1  -8   5      584.21      594.79     14.70 o 
   0  -8   5     3232.77     3212.43     45.67 o 
   1  -8   5     1098.97     1039.74     20.18 o 
   2  -8   5        7.31       13.05      8.27 o 
   3  -8   5     4580.67     4549.54     74.19 o 
   4  -8   5      355.29      366.68     16.88 o 
   5  -8   5      105.06      116.05     16.81 o 
   6  -8   5       66.74       34.39     16.26 o 
  -6  -7   5      102.54      114.88     24.08 o 
  -5  -7   5       47.80       37.39     12.17 o 
  -4  -7   5      329.91      342.72     18.63 o 
  -3  -7   5     1045.07     1091.42     30.26 o 
  -2  -7   5     1631.70     1615.79     26.67 o 
  -1  -7   5     2506.78     2471.64     36.19 o 
   0  -7   5      866.76      886.06     18.93 o 
   1  -7   5     1478.16     1539.09     25.20 o 
   2  -7   5     1877.95     1771.20     34.61 o 
   3  -7   5      125.48      139.40     11.42 o 
   4  -7   5      800.50      764.49     21.87 o 
   5  -7   5      284.47      290.93     30.26 o 
   6  -7   5       63.79       54.12     16.26 o 
  -7  -6   5        7.61       31.80     20.27 o 
  -6  -6   5      137.88      118.39     19.87 o 
  -5  -6   5      268.66      261.84     16.68 o 
  -4  -6   5      477.07      460.79     18.68 o 
  -3  -6   5      999.64     1022.25     24.17 o 
  -2  -6   5     6684.54     6738.89    100.02 o 
  -1  -6   5      889.68      843.94     16.12 o 
   0  -6   5     2499.92     2565.31     46.49 o 
   1  -6   5     1869.00     1922.07     38.59 o 
   2  -6   5       15.91       20.32      6.82 o 
   3  -6   5     2636.31     2755.15     47.98 o 
   4  -6   5      185.38      173.66     14.16 o 
   5  -6   5      312.81      312.99     20.85 o 
   6  -6   5      537.62      558.37     28.27 o 
   7  -6   5       57.97       26.42     20.27 o 
  -7  -5   5      201.62      193.58     25.41 o 
  -6  -5   5      415.44      373.75    100.35 o 
  -5  -5   5      520.90      517.80     32.39 o 
  -4  -5   5      320.53      314.78     18.81 o 
  -3  -5   5     1102.37     1035.71     27.75 o 
  -2  -5   5     3593.56     3446.75     57.28 o 
  -1  -5   5      802.45      807.27     14.99 o 
   0  -5   5      863.27      889.36     20.17 o 
   1  -5   5      253.22      242.34     11.12 o 
   2  -5   5      583.17      552.74     15.98 o 
   3  -5   5       37.20       33.10      6.55 o 
   4  -5   5       26.68       20.81      7.67 o 
   5  -5   5      234.22      237.50     18.12 o 
   6  -5   5      306.20      305.69     40.60 o 
   7  -5   5       46.16       46.46     19.64 o 
  -7  -4   5       55.41       31.90     18.39 o 
  -6  -4   5      218.37      235.14     54.34 o 
  -5  -4   5      150.03      145.98     13.88 o 
  -4  -4   5     1072.02     1044.91     54.43 o 
  -3  -4   5      354.68      354.07     14.82 o 
  -2  -4   5     1884.15     1849.87     32.47 o 
  -1  -4   5     1425.88     1434.77     21.65 o 
   0  -4   5      510.76      486.95     17.10 o 
   1  -4   5     2111.35     2263.43     38.50 o 
   2  -4   5     1476.77     1598.63     29.88 o 
   3  -4   5       66.97       82.66      7.35 o 
   4  -4   5     2175.84     2138.10     74.88 o 
   5  -4   5      187.64      198.11     17.47 o 
   6  -4   5      163.58      130.82     24.24 o 
   7  -4   5       74.05       89.92     27.23 o 
  -7  -3   5       91.32       71.11     20.88 o 
  -6  -3   5      237.52      257.22     22.55 o 
  -5  -3   5      106.53      114.27     12.92 o 
  -4  -3   5       80.81       62.38     12.81 o 
  -3  -3   5      905.08      946.94     22.17 o 
  -2  -3   5     1006.37      998.02     21.01 o 
  -1  -3   5      483.99      546.16     13.49 o 
   0  -3   5     2201.58     2217.10     37.75 o 
   1  -3   5      489.61      498.69     19.59 o 
   2  -3   5       83.48       79.19      6.23 o 
   3  -3   5      372.40      359.04     11.26 o 
   4  -3   5      211.08      209.89     15.38 o 
   5  -3   5       26.91       12.32     15.28 o 
   6  -3   5      175.16      142.34     39.21 o 
   7  -3   5       86.56      102.29     18.74 o 
  -7  -2   5      290.41      289.72     32.11 o 
  -6  -2   5        2.47       28.99     19.45 o 
  -5  -2   5       22.30       42.34     10.81 o 
  -4  -2   5     1619.54     1681.60     50.88 o 
  -3  -2   5      163.11      148.08      9.98 o 
  -2  -2   5      453.89      441.68     13.08 o 
  -1  -2   5     5410.96     5551.87     70.85 o 
   0  -2   5    10677.90    10400.75    243.86 o 
   1  -2   5     3072.41     3046.63     48.12 o 
   2  -2   5      994.87     1121.04     18.98 o 
   3  -2   5     6154.54     6165.97     78.79 o 
   4  -2   5     1101.93     1075.26     29.97 o 
   5  -2   5      191.42      207.63     16.68 o 
   6  -2   5       54.31       58.38     31.96 o 
   7  -2   5       19.81       21.09     15.94 o 
  -7  -1   5       56.42       56.23     25.16 o 
  -6  -1   5      306.32      256.10     23.14 o 
  -5  -1   5       19.39       28.70     10.87 o 
  -4  -1   5      724.07      758.99     22.08 o 
  -3  -1   5     1711.49     1748.42     26.21 o 
  -2  -1   5      633.22      601.56     11.71 o 
  -1  -1   5     9233.52     9294.45    132.34 o 
   0  -1   5      617.13      580.13     13.91 o 
   1  -1   5     1672.85     1629.75     24.21 o 
   2  -1   5     6848.15     6902.25     86.25 o 
   3  -1   5      250.68      228.50      8.75 o 
   4  -1   5      674.20      642.83     22.89 o 
   5  -1   5     1409.53     1444.66     38.08 o 
   6  -1   5       29.47       27.60     14.27 o 
   7  -1   5       92.80      110.27     19.25 o 
  -7   0   5        0.11       -4.93     18.46 o 
  -6   0   5       74.38       85.61     13.68 o 
  -5   0   5        2.19       12.87     10.20 o 
  -4   0   5       16.96        9.01      8.64 o 
  -3   0   5     3275.43     3272.83     44.39 o 
  -2   0   5     1799.59     1581.64     27.31 o 
  -1   0   5     1362.12     1370.92     20.50 o 
   0   0   5     1852.86     1918.49     26.80 o 
   1   0   5     6836.56     6955.41    122.02 o 
   2   0   5     3466.10     3799.58     49.95 o 
   3   0   5       43.36       47.40      5.62 o 
   4   0   5     1136.83     1185.66     27.62 o 
   5   0   5     1777.06     1726.14     56.35 o 
   6   0   5      214.02      216.86     20.03 o 
   7   0   5      131.96      155.55     26.62 o 
  -7   1   5       56.09       70.24     20.70 o 
  -6   1   5      310.33      336.30     28.66 o 
  -5   1   5       16.21       13.47     10.66 o 
  -4   1   5      719.81      739.39     17.49 o 
  -3   1   5     1732.58     1749.64     27.11 o 
  -2   1   5      625.09      607.30     12.58 o 
  -1   1   5     9147.94     9255.10     99.57 o 
   0   1   5      594.12      548.03      9.26 o 
   1   1   5     1660.12     1671.18     32.58 o 
   2   1   5     6862.24     6918.16     86.05 o 
   3   1   5      252.81      260.39     12.16 o 
   4   1   5      674.30      636.88     20.63 o 
   5   1   5     1394.70     1349.67     37.77 o 
   6   1   5       29.80       37.50     21.30 o 
   7   1   5       95.39      130.81     17.56 o 
  -7   2   5      290.67      328.70     28.67 o 
  -6   2   5        1.79        2.40     11.65 o 
  -5   2   5       21.30       28.86     10.70 o 
  -4   2   5     1615.78     1660.62     28.50 o 
  -3   2   5      150.41      146.80      8.17 o 
  -2   2   5      449.83      435.54      9.06 o 
  -1   2   5     5477.30     5734.21     69.95 o 
   0   2   5    10717.69    10725.09    127.34 o 
   1   2   5     3061.15     3078.05     35.83 o 
   2   2   5      998.29     1087.25     19.79 o 
   3   2   5     6144.40     6109.21     91.91 o 
   4   2   5     1105.78     1088.46     26.72 o 
   5   2   5      201.87      201.68     16.96 o 
   6   2   5       55.18       38.63     37.05 o 
   7   2   5       18.02       29.94     14.95 o 
  -7   3   5       91.13       98.89     22.78 o 
  -6   3   5      230.90      213.91     17.52 o 
  -5   3   5      112.25      133.53     13.60 o 
  -4   3   5       78.96       85.76      8.69 o 
  -3   3   5      893.63      916.89     18.62 o 
  -2   3   5     1050.94     1032.94     18.38 o 
  -1   3   5      513.68      588.34     19.68 o 
   0   3   5     2199.45     2268.75     39.11 o 
   1   3   5      473.93      482.45      9.00 o 
   2   3   5       88.88       87.60      5.42 o 
   3   3   5      377.26      415.21     14.59 o 
   4   3   5      218.81      206.27     32.57 o 
   5   3   5       27.20       38.56     12.48 o 
   6   3   5      185.71      160.88     23.16 o 
   7   3   5       84.01       70.29     16.46 o 
  -7   4   5       60.44       51.66     21.01 o 
  -6   4   5      217.99      236.68     27.91 o 
  -5   4   5      142.60      176.51     14.46 o 
  -4   4   5     1107.25     1097.19     24.07 o 
  -3   4   5      354.74      350.74     12.51 o 
  -2   4   5     1820.03     1821.60     28.62 o 
  -1   4   5     1385.91     1350.82     22.06 o 
   0   4   5      497.94      500.76     17.78 o 
   1   4   5     2140.79     2276.85     31.28 o 
   2   4   5     1465.61     1609.32     22.00 o 
   3   4   5       64.30       84.95      6.29 o 
   4   4   5     2148.96     2204.00     47.79 o 
   5   4   5      188.33      192.30     16.83 o 
   6   4   5      158.98      135.50     23.62 o 
   7   4   5       71.83       86.06     16.82 o 
  -7   5   5      200.52      263.41     26.07 o 
  -6   5   5      414.16      396.22     21.36 o 
  -5   5   5      523.18      525.94     18.22 o 
  -4   5   5      308.37      307.57     13.57 o 
  -3   5   5     1085.41     1004.19     21.01 o 
  -2   5   5     3618.05     3551.94     48.55 o 
  -1   5   5      812.64      813.83     15.45 o 
   0   5   5      813.52      840.32     16.25 o 
   1   5   5      247.15      240.69      9.19 o 
   2   5   5      587.22      573.19     12.39 o 
   3   5   5       40.33       36.79      7.31 o 
   4   5   5       22.52        9.26     10.21 o 
   5   5   5      235.36      230.21     18.39 o 
   6   5   5      301.19      286.51     27.33 o 
   7   5   5       47.47       52.80     16.49 o 
  -7   6   5        6.42        0.23     19.40 o 
  -6   6   5      137.61      158.38     16.94 o 
  -5   6   5      263.59      246.82     14.32 o 
  -4   6   5      470.48      447.22     16.13 o 
  -3   6   5     1019.79     1017.84     21.52 o 
  -2   6   5     6710.39     6813.76     76.26 o 
  -1   6   5      917.51      869.93     18.67 o 
   0   6   5     2535.38     2523.17     42.00 o 
   1   6   5     1868.87     1928.06     29.49 o 
   2   6   5       18.21       21.82      5.05 o 
   3   6   5     2640.44     2749.82     40.76 o 
   4   6   5      203.77      191.98     18.06 o 
   5   6   5      318.12      338.45     21.33 o 
   6   6   5      537.50      537.51     27.67 o 
   7   6   5       58.73       55.85     16.48 o 
  -6   7   5      106.85       85.35     15.27 o 
  -5   7   5       47.09       52.15     11.01 o 
  -4   7   5      325.99      327.81     20.19 o 
  -3   7   5     1064.85     1027.56     24.03 o 
  -2   7   5     1592.43     1600.44     25.72 o 
  -1   7   5     2461.60     2492.65     43.06 o 
   0   7   5      873.75      871.18     17.71 o 
   1   7   5     1480.24     1534.77     32.80 o 
   2   7   5     1877.60     1829.13     25.80 o 
   3   7   5      127.39      133.81     10.45 o 
   4   7   5      799.06      781.84     26.71 o 
   5   7   5      279.95      301.17     23.00 o 
   6   7   5       61.40       41.45     16.33 o 
  -6   8   5       42.73       27.55     14.20 o 
  -5   8   5       77.53       64.00     11.49 o 
  -4   8   5       30.11       37.73      9.86 o 
  -3   8   5      116.36      130.36     10.84 o 
  -2   8   5       70.74       60.90      9.78 o 
  -1   8   5      586.35      571.98     22.33 o 
   0   8   5     3231.94     3284.02     45.76 o 
   1   8   5     1097.37     1011.97     22.11 o 
   2   8   5        6.79        5.91      5.72 o 
   3   8   5     4564.40     4577.10     55.73 o 
   4   8   5      357.20      400.91     21.33 o 
   5   8   5      105.52       97.38     16.74 o 
   6   8   5       68.57       73.18     14.72 o 
  -6   9   5       23.04       40.79     15.32 o 
  -5   9   5       20.59       11.80     10.88 o 
  -4   9   5       84.04      103.85     11.85 o 
  -3   9   5       64.52       44.44     15.13 o 
  -2   9   5      370.58      382.59     16.80 o 
  -1   9   5      878.14      891.49     19.74 o 
   0   9   5      398.05      405.05     13.62 o 
   1   9   5     1191.99     1192.53     23.11 o 
   2   9   5     1600.65     1626.51     28.93 o 
   3   9   5      806.92      811.96     21.10 o 
   4   9   5      424.43      482.94     29.34 o 
   5   9   5      334.78      311.92     22.85 o 
   6   9   5        7.92       22.30     25.63 o 
  -6  10   5       91.01       99.91     16.85 o 
  -5  10   5       38.54       14.57     13.27 o 
  -4  10   5      224.90      231.40     14.62 o 
  -3  10   5      870.77      847.51     24.94 o 
  -2  10   5      459.45      449.17     19.14 o 
  -1  10   5      322.42      324.36     19.03 o 
   0  10   5       79.12       84.58      8.65 o 
   1  10   5      372.12      407.07     14.72 o 
   2  10   5      211.94      220.55     12.26 o 
   3  10   5       53.44       61.70     10.56 o 
   4  10   5      102.12       99.30     18.17 o 
   5  10   5      506.77      513.80     39.68 o 
   6  10   5       67.81       72.26     18.92 o 
  -6  11   5      142.17      180.58     19.30 o 
  -5  11   5      275.93      282.21     20.07 o 
  -4  11   5       50.82       19.71     15.83 o 
  -3  11   5      695.64      648.08     37.21 o 
  -2  11   5      418.53      393.59     23.80 o 
  -1  11   5       93.55       94.44      9.20 o 
   0  11   5       16.40        6.96      7.76 o 
   1  11   5      153.13      134.04     11.64 o 
   2  11   5       43.63       42.13      9.45 o 
   3  11   5       10.12        9.86     18.37 o 
   4  11   5       32.41       39.14     12.11 o 
   5  11   5       72.69       60.75     18.37 o 
   6  11   5       68.27      100.04     33.35 o 
  -5  12   5       91.63       69.54     16.57 o 
  -4  12   5      484.19      447.26     28.02 o 
  -3  12   5      156.28      147.00     19.65 o 
  -2  12   5      288.00      243.01     55.11 o 
  -1  12   5      842.72      816.04     24.46 o 
   0  12   5       73.43       81.24     12.02 o 
   1  12   5       45.68       50.21      9.38 o 
   2  12   5      202.93      189.92     12.68 o 
   3  12   5       28.56       34.49     15.64 o 
   4  12   5       58.87       49.09     17.40 o 
   5  12   5       89.83       61.44     29.64 o 
  -5  13   5       14.47       10.22     19.10 o 
  -4  13   5      184.54      199.50     22.85 o 
  -3  13   5       67.01       61.51     17.10 o 
  -2  13   5       34.91       29.17     15.72 o 
  -1  13   5      108.32       92.71     12.39 o 
   0  13   5      226.91      224.26     15.78 o 
   1  13   5       28.59       26.84     11.22 o 
   2  13   5       25.15       25.89     11.82 o 
   3  13   5       38.77       21.98     15.80 o 
   4  13   5      129.05      147.70     20.99 o 
   5  13   5       39.42       10.50     26.86 o 
  -5  14   5       14.54       19.18     20.73 o 
  -4  14   5       74.30       84.38     20.00 o 
  -3  14   5       21.48       43.41     18.99 o 
  -2  14   5       10.82       20.69     15.68 o 
  -1  14   5       84.75      115.41     18.25 o 
   0  14   5      691.55      712.19     25.24 o 
   1  14   5      748.37      790.42     59.76 o 
   2  14   5      164.04      171.47     28.26 o 
   3  14   5      286.60      284.50     29.18 o 
   4  14   5      545.55      591.53     32.86 o 
   5  14   5       35.65        1.24     29.33 o 
  -4  15   5       56.73       40.03     37.36 o 
  -3  15   5       28.08       25.98     19.03 o 
  -2  15   5       78.76       74.57     18.66 o 
  -1  15   5      273.31      314.80     25.41 o 
   0  15   5       15.27       12.84     12.71 o 
   1  15   5      401.17      405.45     30.14 o 
   2  15   5      354.02      399.28     21.62 o 
   3  15   5       10.42       -1.01     22.08 o 
   4  15   5        8.00       31.16     28.41 o 
  -4  16   5       22.29       22.27     20.93 o 
  -3  16   5        9.73       34.25     19.20 o 
  -2  16   5      255.42      246.25     24.79 o 
  -1  16   5       23.47       35.09     18.40 o 
   0  16   5       33.82        1.69     12.91 o 
   1  16   5       91.10       85.51     15.79 o 
   2  16   5        0.25        4.06     15.56 o 
   3  16   5       25.56       -2.31     18.18 o 
   4  16   5        3.07      -16.91     19.25 o 
  -3  17   5       16.74       18.95     19.86 o 
  -2  17   5       59.40       54.23     21.25 o 
  -1  17   5       70.20       79.28     22.85 o 
   0  17   5       14.08        9.61     14.01 o 
   1  17   5       14.91       24.39     23.58 o 
   2  17   5       27.51       22.87     14.63 o 
   3  17   5       11.79       26.68     20.61 o 
  -2  18   5       33.12       20.43     20.49 o 
  -1  18   5       97.15       77.77     41.22 o 
   0  18   5       37.13       51.40     16.44 o 
   1  18   5        0.54       13.45     15.74 o 
   2  18   5        0.06       -1.39     17.72 o 
  -1  19   5       10.89        8.75     38.44 o 
   0  19   5       30.91       37.53     26.86 o 
   1  19   5       11.88       28.88     16.74 o 
  -2 -18   6        5.96       -3.92     20.22 o 
  -1 -18   6       27.37      -10.60     20.51 o 
   0 -18   6      209.37      195.40     26.71 o 
   1 -18   6        8.90      -16.04     19.76 o 
   2 -18   6       55.10       48.94     22.49 o 
  -3 -17   6        7.52       21.29     21.61 o 
  -2 -17   6        2.48       19.14     35.82 o 
  -1 -17   6       13.32       16.83     20.34 o 
   0 -17   6       14.04       36.13     19.65 o 
   1 -17   6       15.93        0.45     19.18 o 
   2 -17   6      144.25      146.45     24.98 o 
   3 -17   6       31.79       16.75     20.19 o 
  -3 -16   6        2.45      -10.20     19.15 o 
  -2 -16   6      303.32      275.03     66.69 o 
  -1 -16   6       16.35        8.37     31.19 o 
   0 -16   6        0.46      -11.20     16.24 o 
   1 -16   6      225.15      200.28     24.88 o 
   2 -16   6       23.59       19.71     26.55 o 
   3 -16   6        4.79       15.46     53.88 o 
  -4 -15   6       23.23       19.76     19.21 o 
  -3 -15   6       74.31       54.81     32.11 o 
  -2 -15   6       42.42       66.34     32.73 o 
  -1 -15   6       60.66       62.35     19.64 o 
   0 -15   6      159.67      113.18     20.53 o 
   1 -15   6       31.74       48.29     19.31 o 
   2 -15   6       68.12       53.88     19.21 o 
   3 -15   6       17.76       22.97     18.32 o 
   4 -15   6        1.30        4.08     18.32 o 
  -4 -14   6       61.70       53.24     19.64 o 
  -3 -14   6       78.98       58.92     18.44 o 
  -2 -14   6       40.47       59.02     19.43 o 
  -1 -14   6       17.22        2.68     22.08 o 
   0 -14   6       32.66       15.12     15.96 o 
   1 -14   6       40.07       36.61     17.90 o 
   2 -14   6       28.64        6.89     33.66 o 
   3 -14   6        1.49       -4.48     31.80 o 
   4 -14   6        7.14       -2.20     17.85 o 
  -5 -13   6      222.30      210.78     23.87 o 
  -4 -13   6       12.32       -6.52     16.46 o 
  -3 -13   6       93.58       80.08     18.32 o 
  -2 -13   6      378.51      379.92     26.85 o 
  -1 -13   6      475.67      515.54     29.02 o 
   0 -13   6      194.68      199.79     20.85 o 
   1 -13   6       30.04       17.91     15.28 o 
   2 -13   6      169.33      179.56     21.53 o 
   3 -13   6       26.97       -8.94     15.59 o 
   4 -13   6      101.71      105.90     19.30 o 
   5 -13   6        6.82        9.61     18.32 o 
  -5 -12   6       23.08       36.57     15.57 o 
  -4 -12   6       13.49       10.06     15.72 o 
  -3 -12   6       46.29       39.67     13.13 o 
  -2 -12   6      366.24      391.02     25.53 o 
  -1 -12   6      420.47      428.88     30.26 o 
   0 -12   6      492.44      451.88     27.18 o 
   1 -12   6      568.10      623.45     30.26 o 
   2 -12   6      486.65      426.97     27.03 o 
   3 -12   6      446.55      428.43     27.17 o 
   4 -12   6       45.87       29.27     17.13 o 
   5 -12   6       24.93       29.74     17.89 o 
  -5 -11   6       54.19       45.25     18.81 o 
  -4 -11   6       16.81        8.94     12.32 o 
  -3 -11   6       24.23       27.51     12.21 o 
  -2 -11   6       96.68      100.74     13.45 o 
  -1 -11   6      338.83      386.80     18.92 o 
   0 -11   6       58.58       57.06     14.62 o 
   1 -11   6     2358.85     2341.74     58.07 o 
   2 -11   6     1105.78     1145.24     37.62 o 
   3 -11   6       29.16       45.87     14.71 o 
   4 -11   6      382.66      395.38     25.59 o 
   5 -11   6      156.40      203.35     22.37 o 
  -6 -10   6      200.73      169.85     24.33 o 
  -5 -10   6      347.95      343.82     20.93 o 
  -4 -10   6       41.85       42.58     10.49 o 
  -3 -10   6      943.98      993.55     30.26 o 
  -2 -10   6      922.57      943.59     22.37 o 
  -1 -10   6      100.55      108.85     14.37 o 
   0 -10   6     2095.62     2069.70     40.75 o 
   1 -10   6      179.15      194.49     13.79 o 
   2 -10   6      139.11      146.71     12.90 o 
   3 -10   6      424.68      454.28     24.57 o 
   4 -10   6       74.92       90.96     16.40 o 
   5 -10   6      190.31      181.71     20.81 o 
   6 -10   6       74.88       99.65     26.09 o 
  -6  -9   6      119.89      135.74     22.16 o 
  -5  -9   6       81.24       81.22     14.30 o 
  -4  -9   6     1083.60     1143.29     31.97 o 
  -3  -9   6      346.32      336.97     19.88 o 
  -2  -9   6      242.98      235.32     11.51 o 
  -1  -9   6      998.19     1061.73     21.31 o 
   0  -9   6      835.66      813.95     26.55 o 
   1  -9   6      241.30      267.38     14.59 o 
   2  -9   6       51.14       48.21      7.84 o 
   3  -9   6      155.42      165.92     13.61 o 
   4  -9   6      137.02      144.70     21.59 o 
   5  -9   6       76.81       82.01     17.84 o 
   6  -9   6      146.16      121.99     19.75 o 
  -6  -8   6       28.32       38.91     41.84 o 
  -5  -8   6      355.33      402.05     20.45 o 
  -4  -8   6     1108.54     1103.00     29.29 o 
  -3  -8   6       47.15       42.66      9.64 o 
  -2  -8   6      113.79      114.62      8.82 o 
  -1  -8   6      620.71      625.25     15.33 o 
   0  -8   6     1021.98     1008.20     19.07 o 
   1  -8   6       10.29        9.60      6.03 o 
   2  -8   6       54.89       35.54      9.23 o 
   3  -8   6      248.02      262.72     15.04 o 
   4  -8   6      248.00      269.58     15.28 o 
   5  -8   6      139.60      144.85     31.65 o 
   6  -8   6       23.48       16.72     16.58 o 
  -6  -7   6       58.66       65.72     18.53 o 
  -5  -7   6      575.24      578.46     23.54 o 
  -4  -7   6      139.59      134.16     17.80 o 
  -3  -7   6      491.00      507.00     31.81 o 
  -2  -7   6      144.77      160.46     10.12 o 
  -1  -7   6      713.10      698.29     15.09 o 
   0  -7   6     1397.50     1399.28     22.92 o 
   1  -7   6      129.68      128.56      7.63 o 
   2  -7   6       83.49       73.95     10.01 o 
   3  -7   6      263.00      248.53     14.52 o 
   4  -7   6      125.28      131.00     14.10 o 
   5  -7   6       55.58       64.71     17.14 o 
   6  -7   6       86.42      100.08     18.67 o 
  -6  -6   6        5.81       -6.35     27.02 o 
  -5  -6   6      236.96      253.16     17.05 o 
  -4  -6   6      509.61      517.61     25.44 o 
  -3  -6   6      180.44      155.95     11.57 o 
  -2  -6   6      262.98      255.97     11.59 o 
  -1  -6   6      157.72      139.77     12.48 o 
   0  -6   6     3679.07     3750.97     75.51 o 
   1  -6   6        9.10       10.88      4.75 o 
   2  -6   6      492.28      504.59     25.75 o 
   3  -6   6      719.81      690.12     29.28 o 
   4  -6   6      469.59      454.70     29.64 o 
   5  -6   6      347.10      346.13     22.58 o 
   6  -6   6       37.84       48.08     16.47 o 
  -7  -5   6       86.57      100.98     33.50 o 
  -6  -5   6       15.73       27.83     17.02 o 
  -5  -5   6      361.16      336.83     18.36 o 
  -4  -5   6      942.23      924.81     38.05 o 
  -3  -5   6      642.22      671.59     20.15 o 
  -2  -5   6      147.97      145.71     10.43 o 
  -1  -5   6     2837.65     2886.03     40.10 o 
   0  -5   6      466.55      466.96     15.75 o 
   1  -5   6     7586.01     7414.99     93.43 o 
   2  -5   6     4978.61     4997.51     77.65 o 
   3  -5   6      286.43      274.53     11.57 o 
   4  -5   6     1798.23     1776.70     37.61 o 
   5  -5   6      523.83      550.19     30.26 o 
   6  -5   6       78.83       98.09     22.85 o 
  -7  -4   6       64.72       27.76     20.65 o 
  -6  -4   6        0.64       16.84     16.83 o 
  -5  -4   6      519.21      530.12     21.81 o 
  -4  -4   6       21.04       15.52      9.62 o 
  -3  -4   6     1284.61     1326.87     28.32 o 
  -2  -4   6     1308.63     1251.65     30.69 o 
  -1  -4   6       32.66       55.94      5.87 o 
   0  -4   6     7168.66     6854.86    103.78 o 
   1  -4   6     1114.15     1074.74     23.08 o 
   2  -4   6      726.83      747.86     33.12 o 
   3  -4   6     1412.23     1351.36     24.39 o 
   4  -4   6      228.33      225.30     16.40 o 
   5  -4   6      133.73      114.77     18.99 o 
   6  -4   6      102.11       90.36     16.91 o 
   7  -4   6       70.39       97.79     23.31 o 
  -7  -3   6       14.88        7.47     19.65 o 
  -6  -3   6        1.12       -9.05     12.25 o 
  -5  -3   6      707.02      693.74     34.85 o 
  -4  -3   6     1039.79     1072.57     27.15 o 
  -3  -3   6     1220.97     1264.92     27.03 o 
  -2  -3   6     5350.75     5510.67     83.77 o 
  -1  -3   6     5897.83     5539.26     71.01 o 
   0  -3   6     2296.71     2198.25     40.64 o 
   1  -3   6      591.29      581.73     15.76 o 
   2  -3   6     3295.07     3324.94     45.58 o 
   3  -3   6      124.40      129.69      8.35 o 
   4  -3   6      856.77      850.75     24.85 o 
   5  -3   6      346.31      319.49     20.59 o 
   6  -3   6      162.66      174.70     20.84 o 
   7  -3   6      207.11      211.37     22.75 o 
  -7  -2   6       20.48       -3.22     19.26 o 
  -6  -2   6      153.66      168.93     20.90 o 
  -5  -2   6      420.13      432.71     19.59 o 
  -4  -2   6     1321.70     1352.20     30.85 o 
  -3  -2   6     2179.32     2189.83     39.80 o 
  -2  -2   6     2712.82     2788.43     46.42 o 
  -1  -2   6     7715.57     8095.65    100.05 o 
   0  -2   6      811.66      767.86     18.07 o 
   1  -2   6     1265.99     1217.41     23.85 o 
   2  -2   6     1083.12     1125.78     19.88 o 
   3  -2   6     2077.93     2047.65     31.22 o 
   4  -2   6      246.20      246.41     14.66 o 
   5  -2   6       54.46       64.20     13.76 o 
   6  -2   6      363.33      332.23     23.03 o 
   7  -2   6      199.96      196.08     36.43 o 
  -7  -1   6       17.55        6.26     19.35 o 
  -6  -1   6      579.32      521.19     28.53 o 
  -5  -1   6      110.43       96.28     16.39 o 
  -4  -1   6      577.45      553.60     19.86 o 
  -3  -1   6     1814.50     1807.48     43.71 o 
  -2  -1   6     1088.78     1188.98     23.58 o 
  -1  -1   6     1536.36     1715.94     25.30 o 
   0  -1   6      215.83      208.64     10.39 o 
   1  -1   6      726.44      653.45     20.86 o 
   2  -1   6     3491.31     3398.35     52.59 o 
   3  -1   6      608.62      608.96     14.35 o 
   4  -1   6      152.56      127.26     12.28 o 
   5  -1   6      820.17      750.36     28.07 o 
   6  -1   6      370.21      355.49     35.51 o 
   7  -1   6       16.66        1.36     16.74 o 
  -7   0   6      163.57      158.10     26.55 o 
  -6   0   6      621.00      603.68     24.85 o 
  -5   0   6      497.49      508.90     26.04 o 
  -4   0   6       12.56        7.82      9.12 o 
  -3   0   6      238.64      237.14     11.28 o 
  -2   0   6     1238.73     1346.87     21.71 o 
  -1   0   6       74.34       71.43      5.97 o 
   0   0   6        0.02        4.15      3.76 o 
   1   0   6        0.13        9.25      4.04 o 
   2   0   6      321.36      325.88     10.21 o 
   3   0   6       40.50       47.09      5.91 o 
   4   0   6      289.64      282.92     15.08 o 
   5   0   6     1064.33     1035.08     32.70 o 
   6   0   6       32.17       26.67     14.95 o 
   7   0   6       56.39       72.31     18.81 o 
  -7   1   6       17.85       -0.42     19.93 o 
  -6   1   6      600.44      594.12     25.07 o 
  -5   1   6      105.12      114.13     13.66 o 
  -4   1   6      559.06      571.45     20.33 o 
  -3   1   6     1842.61     1826.71     29.90 o 
  -2   1   6     1082.85     1184.67     20.16 o 
  -1   1   6     1477.66     1657.51     24.88 o 
   0   1   6      205.19      198.63      9.44 o 
   1   1   6      726.70      689.06     24.07 o 
   2   1   6     3484.22     3393.12     45.76 o 
   3   1   6      589.90      610.38     28.42 o 
   4   1   6      150.10      160.58     20.16 o 
   5   1   6      803.44      769.42     35.66 o 
   6   1   6      360.86      365.58     31.49 o 
   7   1   6       15.47       53.78     17.73 o 
  -7   2   6       21.30       37.85     20.79 o 
  -6   2   6      148.71      169.10     27.27 o 
  -5   2   6      406.33      400.03     19.76 o 
  -4   2   6     1349.18     1343.42     31.02 o 
  -3   2   6     2183.74     2148.61     33.01 o 
  -2   2   6     2724.05     2824.53     34.09 o 
  -1   2   6     7651.49     7974.41     98.52 o 
   0   2   6      825.71      753.07     15.64 o 
   1   2   6     1266.00     1213.65     19.07 o 
   2   2   6     1091.65     1086.96     18.90 o 
   3   2   6     2087.92     1978.80     30.48 o 
   4   2   6      256.74      259.92     15.08 o 
   5   2   6       50.57       40.21     12.76 o 
   6   2   6      369.68      374.99     23.94 o 
   7   2   6      203.77      186.41     22.06 o 
  -7   3   6       13.86        6.24     20.07 o 
  -6   3   6        1.52        6.19     18.78 o 
  -5   3   6      702.07      721.96     24.41 o 
  -4   3   6     1028.64     1071.21     26.29 o 
  -3   3   6     1246.18     1237.24     22.83 o 
  -2   3   6     5318.78     5552.74     62.56 o 
  -1   3   6     5956.18     5567.77     70.05 o 
   0   3   6     2302.29     2264.67     32.12 o 
   1   3   6      597.69      603.25     10.68 o 
   2   3   6     3288.74     3257.13     44.63 o 
   3   3   6      129.85      150.85     15.10 o 
   4   3   6      856.79      877.73     24.76 o 
   5   3   6      348.32      363.35     60.06 o 
   6   3   6      169.36      163.58     19.13 o 
   7   3   6      205.69      212.83     22.50 o 
  -7   4   6       63.47       54.57     25.63 o 
  -6   4   6        0.79        0.22     12.58 o 
  -5   4   6      539.22      534.09     22.54 o 
  -4   4   6       22.85       29.13      8.40 o 
  -3   4   6     1236.00     1275.02     24.34 o 
  -2   4   6     1341.74     1302.95     18.83 o 
  -1   4   6       34.61       56.21      5.66 o 
   0   4   6     7147.40     7026.93     86.94 o 
   1   4   6     1122.47     1056.56     18.99 o 
   2   4   6      720.23      716.98     15.13 o 
   3   4   6     1401.58     1319.78     34.81 o 
   4   4   6      238.08      238.99     14.60 o 
   5   4   6      131.42      112.01     22.39 o 
   6   4   6       93.78       94.90     17.14 o 
   7   4   6       69.81       62.39     18.77 o 
  -7   5   6       86.36       91.99     24.24 o 
  -6   5   6       16.01       33.31     14.33 o 
  -5   5   6      350.60      374.48     19.60 o 
  -4   5   6      927.33      927.05     25.94 o 
  -3   5   6      666.81      698.16     18.18 o 
  -2   5   6      136.41      143.59      6.38 o 
  -1   5   6     2836.02     2866.88     39.91 o 
   0   5   6      473.68      523.66     13.01 o 
   1   5   6     7573.72     7451.38     93.43 o 
   2   5   6     4977.08     4982.79     57.97 o 
   3   5   6      293.72      301.74     26.94 o 
   4   5   6     1781.70     1769.08     37.32 o 
   5   5   6      528.91      519.62     24.92 o 
   6   5   6       82.39       66.51     16.77 o 
  -6   6   6        4.91       11.30     14.60 o 
  -5   6   6      224.56      203.18     22.13 o 
  -4   6   6      522.38      533.99     18.11 o 
  -3   6   6      187.01      159.92     12.17 o 
  -2   6   6      283.98      284.84     13.72 o 
  -1   6   6      150.48      147.32      8.14 o 
   0   6   6     3692.17     3724.66     50.52 o 
   1   6   6        7.23       16.53      7.53 o 
   2   6   6      493.23      485.01     11.97 o 
   3   6   6      724.80      711.36     17.96 o 
   4   6   6      469.87      468.64     22.65 o 
   5   6   6      344.65      309.94     32.57 o 
   6   6   6       41.50       18.46     21.61 o 
  -6   7   6       61.49       44.00     15.22 o 
  -5   7   6      587.41      549.61     19.89 o 
  -4   7   6      135.55      131.18     11.86 o 
  -3   7   6      503.92      491.46     16.36 o 
  -2   7   6      132.10      128.70     16.43 o 
  -1   7   6      700.15      696.40     16.13 o 
   0   7   6     1375.78     1390.65     24.59 o 
   1   7   6      132.23      124.85      8.70 o 
   2   7   6       80.15       83.23      9.19 o 
   3   7   6      271.01      272.46     12.32 o 
   4   7   6      125.34      122.79     13.09 o 
   5   7   6       53.27       45.90     19.92 o 
   6   7   6       81.97      102.38     18.25 o 
  -6   8   6       27.52       16.34     14.79 o 
  -5   8   6      356.92      343.25     18.29 o 
  -4   8   6     1108.46     1118.20     41.59 o 
  -3   8   6       43.66       39.35      9.07 o 
  -2   8   6      101.81       91.05     10.75 o 
  -1   8   6      637.44      671.29     16.68 o 
   0   8   6     1019.82      995.16     20.54 o 
   1   8   6        9.54       -4.96      6.52 o 
   2   8   6       56.57       52.52      6.66 o 
   3   8   6      245.42      226.80     11.98 o 
   4   8   6      240.24      266.42     18.56 o 
   5   8   6      143.49      176.38     44.77 o 
   6   8   6       24.86       12.97     28.41 o 
  -6   9   6      110.71      131.69     20.12 o 
  -5   9   6       83.33       86.09     13.13 o 
  -4   9   6     1085.57     1106.24     26.48 o 
  -3   9   6      323.06      298.93     16.86 o 
  -2   9   6      259.59      253.25     14.71 o 
  -1   9   6      994.18     1022.02     34.54 o 
   0   9   6      845.24      882.63     24.29 o 
   1   9   6      246.04      270.37     14.53 o 
   2   9   6       61.16       66.46      9.42 o 
   3   9   6      147.35      142.47     17.80 o 
   4   9   6      138.65      104.98     27.79 o 
   5   9   6       80.03       81.51     27.17 o 
   6   9   6      150.25      113.32     33.96 o 
  -6  10   6      205.80      214.24     24.56 o 
  -5  10   6      348.48      319.75     20.98 o 
  -4  10   6       37.67       23.80     11.19 o 
  -3  10   6      945.85      985.24     27.80 o 
  -2  10   6      924.83      870.82     50.34 o 
  -1  10   6      100.76       94.05      9.27 o 
   0  10   6     2093.39     2039.78     33.78 o 
   1  10   6      177.22      181.95     11.42 o 
   2  10   6      136.06      148.84     11.45 o 
   3  10   6      430.36      545.96     49.50 o 
   4  10   6       78.39       94.76     17.80 o 
   5  10   6      189.89      130.30     31.80 o 
   6  10   6       72.55      131.23     34.58 o 
  -5  11   6       52.75       51.76     15.22 o 
  -4  11   6       18.76       17.98     15.90 o 
  -3  11   6       23.93       31.28     14.61 o 
  -2  11   6       95.13       97.31     12.19 o 
  -1  11   6      341.52      369.44     14.37 o 
   0  11   6       58.14       49.06     12.07 o 
   1  11   6     2357.98     2330.40     38.57 o 
   2  11   6     1105.39     1182.56     25.81 o 
   3  11   6       28.30       36.87     12.58 o 
   4  11   6      381.83      425.98     48.79 o 
   5  11   6      152.35      198.85     33.96 o 
  -5  12   6       21.33       27.12     18.59 o 
  -4  12   6       13.28       38.08     17.77 o 
  -3  12   6       54.45       56.66     19.45 o 
  -2  12   6      360.74      365.10     24.11 o 
  -1  12   6      419.80      384.05     24.66 o 
   0  12   6      494.41      543.96     28.73 o 
   1  12   6      566.66      635.41     19.91 o 
   2  12   6      482.72      480.41     18.37 o 
   3  12   6      446.57      456.64     26.85 o 
   4  12   6       46.40       35.84     20.53 o 
   5  12   6       27.36       39.21     27.79 o 
  -5  13   6      224.71      256.36     26.25 o 
  -4  13   6       11.13       30.17     18.40 o 
  -3  13   6       89.79       94.51     19.06 o 
  -2  13   6      377.50      363.35     27.48 o 
  -1  13   6      478.13      509.13     28.44 o 
   0  13   6      192.95      226.16     15.97 o 
   1  13   6       34.69       29.34     11.84 o 
   2  13   6      166.31      165.11     15.74 o 
   3  13   6       25.79       24.96     15.55 o 
   4  13   6      102.17       95.29     25.01 o 
   5  13   6        8.00       -0.93     29.64 o 
  -4  14   6       65.38       71.32     19.86 o 
  -3  14   6       78.33       72.23     19.86 o 
  -2  14   6       40.25       30.58     23.47 o 
  -1  14   6       15.01       13.76     16.34 o 
   0  14   6       32.24       25.93     12.20 o 
   1  14   6       40.27       49.49     13.43 o 
   2  14   6       29.78        7.35     12.75 o 
   3  14   6        1.29      -11.64     15.95 o 
   4  14   6        6.62      -17.57     17.57 o 
  -4  15   6       22.87       10.74     19.81 o 
  -3  15   6       74.35       93.91     49.09 o 
  -2  15   6       41.88       26.81     18.44 o 
  -1  15   6       61.93       55.80     17.85 o 
   0  15   6      161.32      163.71     16.54 o 
   1  15   6       31.12       44.43     20.30 o 
   2  15   6       68.63       61.93     15.42 o 
   3  15   6       18.95       13.97     18.88 o 
   4  15   6        1.54        7.78     23.93 o 
  -3  16   6        1.99       -4.68     45.08 o 
  -2  16   6      306.14      280.32     26.13 o 
  -1  16   6       17.60       26.53     17.79 o 
   0  16   6        0.59        4.33     17.03 o 
   1  16   6      224.23      211.40     23.19 o 
   2  16   6       24.06       12.68     15.08 o 
   3  16   6        4.12      -18.32     18.32 o 
  -3  17   6        6.91       -3.43     18.50 o 
  -2  17   6        2.39      -17.71     17.71 o 
  -1  17   6       14.18        2.17     18.62 o 
   0  17   6       13.26       13.15     19.21 o 
   1  17   6       16.22       29.80     15.40 o 
   2  17   6      143.13      147.11     18.82 o 
   3  17   6       30.90       41.83     30.26 o 
  -2  18   6        5.46       -4.01     20.60 o 
  -1  18   6       27.22       22.55     20.09 o 
   0  18   6      207.77      205.15     26.06 o 
   1  18   6        9.39        3.78     16.14 o 
   2  18   6       55.40       61.34     17.21 o 
  -1 -18   7       27.93       -2.27     22.85 o 
   0 -18   7        5.33       17.18     26.09 o 
   1 -18   7        5.78       21.43     21.78 o 
  -2 -17   7      251.55      228.35     37.52 o 
  -1 -17   7        6.58       10.61     20.12 o 
   0 -17   7       74.35       42.21     20.44 o 
   1 -17   7       57.83       31.80     19.76 o 
   2 -17   7        6.81        1.19     34.74 o 
  -3 -16   7      260.46      270.91     28.51 o 
  -2 -16   7       84.11      108.29     22.06 o 
  -1 -16   7       34.03       13.53     18.91 o 
   0 -16   7      139.18      161.73     25.78 o 
   1 -16   7       66.61      102.42     22.60 o 
   2 -16   7       11.47      -15.11     18.99 o 
   3 -16   7        7.23        7.80     19.43 o 
  -4 -15   7       25.50       10.86     20.41 o 
  -3 -15   7       16.31       15.82     19.95 o 
  -2 -15   7        7.48       -5.88     20.38 o 
  -1 -15   7      235.83      234.40     25.42 o 
   0 -15   7      112.75       73.93     20.49 o 
   1 -15   7      439.61      399.00     47.40 o 
   2 -15   7       38.97       11.59     25.47 o 
   3 -15   7        6.61      -11.26     17.27 o 
  -4 -14   7        8.98        3.48     17.89 o 
  -3 -14   7       23.90       21.76     18.66 o 
  -2 -14   7       11.71        3.39     16.77 o 
  -1 -14   7      187.38      169.51     21.59 o 
   0 -14   7      304.38      275.31     24.98 o 
   1 -14   7       63.65       79.22     19.64 o 
   2 -14   7      183.18      211.21     24.55 o 
   3 -14   7      351.98      386.03     40.29 o 
   4 -14   7       52.87       41.18     20.16 o 
  -4 -13   7       65.16       44.13     18.98 o 
  -3 -13   7       29.33       42.70     27.17 o 
  -2 -13   7       47.10       49.95     18.06 o 
  -1 -13   7      856.08      892.71     36.01 o 
   0 -13   7       99.36      112.56     19.43 o 
   1 -13   7       17.61       27.88     17.14 o 
   2 -13   7      370.93      286.80     38.29 o 
   3 -13   7      159.44      176.78     21.46 o 
   4 -13   7       61.17       51.26     18.99 o 
  -5 -12   7       73.55       52.56     22.21 o 
  -4 -12   7       74.43       50.90     15.21 o 
  -3 -12   7      329.78      332.50     21.39 o 
  -2 -12   7      595.66      606.71     31.67 o 
  -1 -12   7        8.51        8.16     14.17 o 
   0 -12   7      324.52      292.60     24.86 o 
   1 -12   7       43.08       31.90     18.53 o 
   2 -12   7      119.44      100.46     22.85 o 
   3 -12   7       27.31       24.84     15.74 o 
   4 -12   7      158.68      126.21     33.35 o 
   5 -12   7       86.13       54.64     19.37 o 
  -5 -11   7       10.25        9.65     14.72 o 
  -4 -11   7       96.46       93.08     15.48 o 
  -3 -11   7      405.99      391.19     33.26 o 
  -2 -11   7       85.46       84.51     13.72 o 
  -1 -11   7      326.27      380.18     20.47 o 
   0 -11   7       20.10       15.40     14.27 o 
   1 -11   7       31.29       44.98     15.30 o 
   2 -11   7        7.55       -1.97     13.52 o 
   3 -11   7       40.40       31.44     15.56 o 
   4 -11   7       31.70      -11.29     21.30 o 
   5 -11   7      136.93      144.09     35.97 o 
  -5 -10   7      205.68      242.88     30.41 o 
  -4 -10   7      301.96      298.86     19.36 o 
  -3 -10   7      201.07      177.60     15.88 o 
  -2 -10   7      440.64      492.75     21.06 o 
  -1 -10   7       27.38       18.53     11.65 o 
   0 -10   7      853.27      861.29     44.14 o 
   1 -10   7      167.60      168.16     13.82 o 
   2 -10   7      248.70      257.96     25.72 o 
   3 -10   7       35.82        4.64     18.22 o 
   4 -10   7      108.00      127.36     18.33 o 
   5 -10   7      130.17      131.52     23.93 o 
  -6  -9   7       39.95       11.42     33.35 o 
  -5  -9   7       77.38       88.47     26.25 o 
  -4  -9   7      158.74      170.91     20.64 o 
  -3  -9   7       30.54       24.03     11.13 o 
  -2  -9   7      259.84      249.00     19.76 o 
  -1  -9   7     1096.75     1197.62     32.12 o 
   0  -9   7      713.29      715.53     30.10 o 
   1  -9   7     1275.19     1262.25     30.20 o 
   2  -9   7      884.14      901.49     49.83 o 
   3  -9   7      347.56      333.66     17.47 o 
   4  -9   7      424.52      430.38     31.19 o 
   5  -9   7       36.18       38.63     16.36 o 
   6  -9   7       60.92       66.86     19.54 o 
  -6  -8   7      122.43      113.63     37.67 o 
  -5  -8   7       89.35      109.36     17.77 o 
  -4  -8   7      321.83      311.80     17.47 o 
  -3  -8   7      206.15      217.09     25.40 o 
  -2  -8   7      215.23      260.99     21.56 o 
  -1  -8   7     1192.51     1143.22     31.11 o 
   0  -8   7     2331.05     2312.98     44.67 o 
   1  -8   7       23.15       27.80      9.53 o 
   2  -8   7     1253.40     1242.77     29.40 o 
   3  -8   7     1071.53     1120.08     28.27 o 
   4  -8   7      456.43      435.99     24.67 o 
   5  -8   7       28.31       36.60     15.34 o 
   6  -8   7       44.14       95.71     18.77 o 
  -6  -7   7       50.81       49.12     18.49 o 
  -5  -7   7      658.06      679.24     30.50 o 
  -4  -7   7       33.46       18.87     10.57 o 
  -3  -7   7      624.05      588.68     24.82 o 
  -2  -7   7     3846.91     3764.52     60.38 o 
  -1  -7   7     1609.67     1555.76     33.64 o 
   0  -7   7       32.13       27.04      9.08 o 
   1  -7   7     2515.92     2407.36     54.24 o 
   2  -7   7     1039.16     1075.86     26.68 o 
   3  -7   7      270.37      258.51     15.30 o 
   4  -7   7      403.55      409.63     21.30 o 
   5  -7   7      102.92       77.98     17.03 o 
   6  -7   7       69.19       83.67     18.78 o 
  -6  -6   7       34.79       48.35     19.01 o 
  -5  -6   7      374.21      380.62     20.07 o 
  -4  -6   7     1081.24     1090.54     28.45 o 
  -3  -6   7     3674.74     3735.77     62.52 o 
  -2  -6   7      374.75      378.01     12.59 o 
  -1  -6   7      391.74      395.52     16.51 o 
   0  -6   7      772.17      733.60     21.28 o 
   1  -6   7     2073.58     2039.63     56.53 o 
   2  -6   7       38.18       39.46      9.11 o 
   3  -6   7      489.14      502.76     16.37 o 
   4  -6   7       86.64      100.05     13.98 o 
   5  -6   7      288.28      318.54     22.15 o 
   6  -6   7      111.03       89.21     18.15 o 
  -6  -5   7      174.73      169.19     17.55 o 
  -5  -5   7       23.62       16.42     11.72 o 
  -4  -5   7      541.73      551.22     22.21 o 
  -3  -5   7      542.04      590.61     22.58 o 
  -2  -5   7       29.27       30.40      6.30 o 
  -1  -5   7      233.57      231.32     15.85 o 
   0  -5   7      761.49      844.23     45.91 o 
   1  -5   7      987.72     1005.33     24.04 o 
   2  -5   7     1145.98     1078.35     25.94 o 
   3  -5   7      172.38      183.16     10.70 o 
   4  -5   7      523.80      533.36     28.50 o 
   5  -5   7      342.00      371.28     23.31 o 
   6  -5   7      152.91      132.24     19.62 o 
  -6  -4   7       16.63       16.57     13.30 o 
  -5  -4   7      777.80      729.00     28.46 o 
  -4  -4   7      225.21      210.60     14.76 o 
  -3  -4   7      326.27      327.83     15.08 o 
  -2  -4   7      332.30      320.36     11.10 o 
  -1  -4   7      153.48      142.41     10.65 o 
   0  -4   7       50.68       47.93      8.25 o 
   1  -4   7      547.18      544.09     17.06 o 
   2  -4   7     1280.66     1302.59     24.73 o 
   3  -4   7      626.21      605.01     16.56 o 
   4  -4   7     1014.77     1012.93     28.00 o 
   5  -4   7      456.71      446.86     26.86 o 
   6  -4   7       87.23      111.42     17.76 o 
  -6  -3   7       97.17       88.74     15.43 o 
  -5  -3   7      658.60      634.00     46.53 o 
  -4  -3   7      879.91      875.88     25.46 o 
  -3  -3   7     1454.65     1443.97     30.16 o 
  -2  -3   7      541.17      500.88     15.91 o 
  -1  -3   7      114.44      115.39      6.34 o 
   0  -3   7      127.51      117.79     10.08 o 
   1  -3   7      695.03      671.93     18.05 o 
   2  -3   7     1148.35     1223.24     32.76 o 
   3  -3   7     1477.32     1482.36     26.35 o 
   4  -3   7      329.41      348.31     17.75 o 
   5  -3   7      255.46      224.84     19.08 o 
   6  -3   7      468.11      464.53     26.54 o 
  -7  -2   7       12.67       17.17     36.43 o 
  -6  -2   7      117.10      129.83     28.56 o 
  -5  -2   7      379.27      344.99     18.95 o 
  -4  -2   7      815.86      770.99     23.39 o 
  -3  -2   7      311.07      311.50     29.83 o 
  -2  -2   7      648.07      672.94     20.92 o 
  -1  -2   7     1298.80     1244.38     26.14 o 
   0  -2   7      503.80      460.11     14.78 o 
   1  -2   7      231.72      242.92      9.55 o 
   2  -2   7     2056.22     2036.04     31.29 o 
   3  -2   7     2757.52     2695.52     39.75 o 
   4  -2   7      946.88      907.06     38.55 o 
   5  -2   7       63.56       74.87     14.47 o 
   6  -2   7       49.18       46.05     16.83 o 
  -7  -1   7       35.19       30.01     20.42 o 
  -6  -1   7       12.95       18.48     12.98 o 
  -5  -1   7       11.41       -1.22     11.43 o 
  -4  -1   7     2666.75     2692.47     49.49 o 
  -3  -1   7      761.91      784.76     22.00 o 
  -2  -1   7     1903.00     1893.56     35.26 o 
  -1  -1   7     4110.03     4011.78     63.26 o 
   0  -1   7      115.32      124.61      8.64 o 
   1  -1   7     6345.87     6410.99     81.78 o 
   2  -1   7     2197.12     2152.15     32.57 o 
   3  -1   7      290.99      299.23     11.34 o 
   4  -1   7     1330.64     1345.08     31.53 o 
   5  -1   7       29.68       46.89     13.72 o 
   6  -1   7       92.66       75.75     17.05 o 
  -7   0   7       13.29       53.63     21.22 o 
  -6   0   7       62.76       39.39     13.45 o 
  -5   0   7      208.44      216.71     24.15 o 
  -4   0   7      597.41      656.14     23.14 o 
  -3   0   7     4113.30     4016.89     60.59 o 
  -2   0   7     4361.03     4368.93     57.80 o 
  -1   0   7      791.90      844.24     16.24 o 
   0   0   7     6745.09     6931.43     86.90 o 
   1   0   7     1517.99     1453.61     23.33 o 
   2   0   7       29.28       33.02      7.80 o 
   3   0   7      415.93      408.16     12.76 o 
   4   0   7        2.71       -3.28      9.05 o 
   5   0   7       51.45       82.02     24.24 o 
   6   0   7      181.37      171.98     19.51 o 
   7   0   7        0.29        1.54     22.23 o 
  -7   1   7       36.83       52.30     21.99 o 
  -6   1   7       13.06       12.68     13.33 o 
  -5   1   7        8.56       16.07     11.38 o 
  -4   1   7     2661.91     2600.57     57.76 o 
  -3   1   7      778.20      830.26     17.68 o 
  -2   1   7     1892.92     1917.15     31.80 o 
  -1   1   7     4104.26     3964.28     46.26 o 
   0   1   7      115.80      122.45      5.47 o 
   1   1   7     6352.24     6463.12     81.28 o 
   2   1   7     2233.11     2177.99     32.22 o 
   3   1   7      275.42      275.77     15.05 o 
   4   1   7     1316.51     1326.60     32.20 o 
   5   1   7       28.76       39.91     20.07 o 
   6   1   7       94.34       96.92     17.01 o 
  -7   2   7       11.39        5.87     25.01 o 
  -6   2   7      119.15      108.06     15.53 o 
  -5   2   7      360.25      338.33     18.80 o 
  -4   2   7      800.35      764.19     24.31 o 
  -3   2   7      337.31      327.95     12.40 o 
  -2   2   7      676.48      696.32     13.24 o 
  -1   2   7     1301.26     1260.19     22.75 o 
   0   2   7      501.71      465.48     13.33 o 
   1   2   7      222.87      219.57      7.63 o 
   2   2   7     2038.86     2010.89     41.40 o 
   3   2   7     2753.30     2591.17     45.99 o 
   4   2   7      959.65      999.58     25.79 o 
   5   2   7       59.30       66.50     14.69 o 
   6   2   7       51.76       48.13     16.02 o 
  -6   3   7       93.52       95.30     15.73 o 
  -5   3   7      664.71      647.69     24.56 o 
  -4   3   7      908.27      946.35     26.49 o 
  -3   3   7     1406.34     1358.13     25.47 o 
  -2   3   7      547.47      551.21     11.49 o 
  -1   3   7      118.98      106.75      7.80 o 
   0   3   7      132.01      125.66      7.98 o 
   1   3   7      686.17      704.92     15.81 o 
   2   3   7     1155.53     1231.22     21.10 o 
   3   3   7     1482.19     1479.03     30.75 o 
   4   3   7      333.20      342.36     18.94 o 
   5   3   7      269.02      257.19     22.54 o 
   6   3   7      458.90      445.08     26.19 o 
  -6   4   7       16.44       15.82     13.83 o 
  -5   4   7      798.68      760.59     47.94 o 
  -4   4   7      239.02      236.81     12.46 o 
  -3   4   7      322.60      309.42     15.03 o 
  -2   4   7      317.78      329.38     14.41 o 
  -1   4   7      149.84      143.80      7.92 o 
   0   4   7       49.02       53.82      7.80 o 
   1   4   7      563.87      564.00     19.83 o 
   2   4   7     1304.58     1311.53     20.16 o 
   3   4   7      617.90      618.44     18.67 o 
   4   4   7     1005.99      997.73     26.43 o 
   5   4   7      447.56      447.52     23.66 o 
   6   4   7       86.35       96.04     52.03 o 
  -6   5   7      170.46      156.69     17.77 o 
  -5   5   7       25.78       19.34     12.85 o 
  -4   5   7      537.75      556.41     18.28 o 
  -3   5   7      535.81      564.01     17.19 o 
  -2   5   7       36.77       33.80      8.81 o 
  -1   5   7      230.27      233.31     30.13 o 
   0   5   7      756.10      855.05     18.03 o 
   1   5   7      978.63     1004.67     20.72 o 
   2   5   7     1119.50     1081.03     21.38 o 
   3   5   7      163.23      161.65     15.76 o 
   4   5   7      533.09      525.00     20.47 o 
   5   5   7      342.79      396.19     47.55 o 
   6   5   7      152.46      162.02     35.20 o 
  -6   6   7       35.47       56.08     15.37 o 
  -5   6   7      369.58      345.63     20.26 o 
  -4   6   7     1057.08     1070.27     24.94 o 
  -3   6   7     3696.07     3743.64     77.41 o 
  -2   6   7      356.90      348.67     27.96 o 
  -1   6   7      392.40      405.55     20.19 o 
   0   6   7      776.85      751.00     16.95 o 
   1   6   7     2062.30     2094.71     32.82 o 
   2   6   7       36.17       46.50      7.65 o 
   3   6   7      508.76      522.13     27.03 o 
   4   6   7       95.25       89.03     17.80 o 
   5   6   7      290.92      271.10     34.58 o 
   6   6   7      113.88      110.85     30.26 o 
  -6   7   7       50.78       18.60     14.76 o 
  -5   7   7      654.37      677.90     26.47 o 
  -4   7   7       42.56       31.60     10.04 o 
  -3   7   7      635.64      644.63     18.79 o 
  -2   7   7     3844.99     3819.15     63.31 o 
  -1   7   7     1611.68     1580.80     26.85 o 
   0   7   7       33.74       31.60      7.37 o 
   1   7   7     2533.20     2429.39     37.54 o 
   2   7   7     1051.62     1045.96     22.92 o 
   3   7   7      273.41      272.55     16.78 o 
   4   7   7      381.89      407.00     27.69 o 
   5   7   7       98.80       84.60     27.17 o 
   6   7   7       71.40       26.25     29.64 o 
  -6   8   7      122.23      148.95     21.21 o 
  -5   8   7       91.85       94.01     15.27 o 
  -4   8   7      325.11      304.24     15.78 o 
  -3   8   7      192.42      213.01     25.97 o 
  -2   8   7      222.29      244.81     15.07 o 
  -1   8   7     1189.17     1194.76     29.55 o 
   0   8   7     2344.35     2419.79     37.11 o 
   1   8   7       24.36       21.05      7.94 o 
   2   8   7     1241.34     1184.55     25.26 o 
   3   8   7     1077.74     1078.42     29.86 o 
   4   8   7      460.80      482.21     48.94 o 
   5   8   7       29.85       10.19     25.94 o 
   6   8   7       41.89       49.09     31.49 o 
  -6   9   7       38.79       62.07     17.14 o 
  -5   9   7       75.15       73.82     13.09 o 
  -4   9   7      152.97      167.30     13.62 o 
  -3   9   7       31.86       19.99     11.03 o 
  -2   9   7      266.49      246.16     34.22 o 
  -1   9   7     1090.50     1122.18     23.58 o 
   0   9   7      706.91      718.68     18.89 o 
   1   9   7     1261.39     1220.55     25.26 o 
   2   9   7      875.91      861.76     23.17 o 
   3   9   7      341.11      342.51     18.76 o 
   4   9   7      431.97      450.69     29.57 o 
   5   9   7       38.37       23.47     27.48 o 
   6   9   7       61.74       27.48     31.49 o 
  -5  10   7      212.85      232.70     19.02 o 
  -4  10   7      309.27      294.57     18.89 o 
  -3  10   7      196.93      187.83     15.56 o 
  -2  10   7      435.05      475.85     31.59 o 
  -1  10   7       29.93       17.62      8.38 o 
   0  10   7      850.71      888.34     21.77 o 
   1  10   7      165.71      143.75     11.33 o 
   2  10   7      265.19      257.42     14.17 o 
   3  10   7       30.94       14.04     12.32 o 
   4  10   7      103.61       96.95     27.48 o 
   5  10   7      128.23       87.38     32.73 o 
  -5  11   7        9.41       22.10     18.24 o 
  -4  11   7       92.28       84.46     18.55 o 
  -3  11   7      414.29      368.47     47.86 o 
  -2  11   7       81.55       79.68     12.30 o 
  -1  11   7      323.51      318.34     17.59 o 
   0  11   7       21.77       19.64     14.80 o 
   1  11   7       32.73       26.06      9.67 o 
   2  11   7        7.49       14.25      9.81 o 
   3  11   7       46.29       40.34     13.06 o 
   4  11   7       30.05       24.91     17.74 o 
   5  11   7      134.46      125.98     34.27 o 
  -5  12   7       67.47       75.48     20.62 o 
  -4  12   7       72.66      143.54     20.84 o 
  -3  12   7      325.57      360.50     25.69 o 
  -2  12   7      606.81      600.04     30.19 o 
  -1  12   7        8.45        9.50     14.52 o 
   0  12   7      322.57      344.33     15.25 o 
   1  12   7       40.95       31.07     10.04 o 
   2  12   7      114.68      128.04     16.34 o 
   3  12   7       29.23       54.39     13.57 o 
   4  12   7      160.87      166.87     21.70 o 
   5  12   7       90.51       93.87     33.35 o 
  -4  13   7       66.55       74.92     36.74 o 
  -3  13   7       26.14       24.89     17.14 o 
  -2  13   7       51.29       73.02     18.01 o 
  -1  13   7      854.83      809.90     44.31 o 
   0  13   7       99.20      121.45     14.06 o 
   1  13   7       21.65       15.99     12.55 o 
   2  13   7      368.25      419.57     26.36 o 
   3  13   7      158.20      158.61     18.46 o 
   4  13   7       59.77       80.77     20.44 o 
  -4  14   7        9.08       -1.13     18.90 o 
  -3  14   7       24.21       12.23     28.10 o 
  -2  14   7       10.16       20.04     24.86 o 
  -1  14   7      186.17      143.82     21.15 o 
   0  14   7      307.19      311.07     24.63 o 
   1  14   7       68.04       58.49     14.25 o 
   2  14   7      185.65      208.48     34.22 o 
   3  14   7      348.27      398.23     28.16 o 
   4  14   7       51.47       62.46     27.17 o 
  -4  15   7       24.55       57.19     20.29 o 
  -3  15   7       16.51       19.96     19.37 o 
  -2  15   7        9.81       16.90     18.99 o 
  -1  15   7      239.88      290.03     25.40 o 
   0  15   7      111.91       99.80     19.74 o 
   1  15   7      437.91      406.92     22.62 o 
   2  15   7       34.55       57.47     15.36 o 
   3  15   7        7.17       -5.82     29.80 o 
  -3  16   7      260.90      228.53     45.70 o 
  -2  16   7       82.65      117.72     22.72 o 
  -1  16   7       32.33       39.37     19.56 o 
   0  16   7      137.39      171.01     22.81 o 
   1  16   7       67.14       61.09     16.09 o 
   2  16   7       12.61       10.32     18.88 o 
   3  16   7        8.91       22.52     20.91 o 
  -2  17   7      250.93      215.92     26.71 o 
  -1  17   7        6.34      -24.24     31.03 o 
   0  17   7       76.09       54.92     21.44 o 
   1  17   7       56.98       57.52     16.42 o 
   2  17   7        7.82        7.97     20.07 o 
  -1  18   7       28.05       -5.61     19.06 o 
   0  18   7        5.73       36.27     21.93 o 
   1  18   7        5.72       -5.77     16.34 o 
  -1 -17   8      139.17      119.84     26.25 o 
   0 -17   8       82.78       80.81     22.84 o 
   1 -17   8       43.78       34.59     22.14 o 
  -2 -16   8      104.96       89.97     22.29 o 
  -1 -16   8      114.60       84.52     22.90 o 
   0 -16   8       26.60        8.69     27.33 o 
   1 -16   8       36.76       38.13     20.27 o 
   2 -16   8       73.21       46.78     24.24 o 
  -3 -15   8       46.14       60.97     21.41 o 
  -2 -15   8      370.48      333.42     30.07 o 
  -1 -15   8       13.23       21.59     20.00 o 
   0 -15   8      111.56      122.16     44.46 o 
   1 -15   8       19.08       -0.79     19.15 o 
   2 -15   8       11.65        5.95     18.76 o 
   3 -15   8       94.70       89.13     23.31 o 
  -4 -14   8       68.44       56.83     21.77 o 
  -3 -14   8        8.92       -5.09     17.93 o 
  -2 -14   8       83.68      113.40     27.02 o 
  -1 -14   8      356.67      312.82     26.69 o 
   0 -14   8       44.65       30.52     22.39 o 
   1 -14   8       48.01       61.59     19.97 o 
   2 -14   8        9.76       -8.50     25.78 o 
   3 -14   8       29.98        6.25     18.46 o 
   4 -14   8       11.03       17.60     29.64 o 
  -4 -13   8        9.54        2.50     18.09 o 
  -3 -13   8      149.73      121.82     21.25 o 
  -2 -13   8      414.72      445.60     30.43 o 
  -1 -13   8      518.67      517.55     30.89 o 
   0 -13   8       81.40      102.39     26.25 o 
   1 -13   8       52.64       66.58     18.15 o 
   2 -13   8       38.47       47.59     18.20 o 
   3 -13   8      160.89      225.93     44.15 o 
   4 -13   8       18.54       45.08     29.64 o 
  -4 -12   8       17.81       13.57     14.54 o 
  -3 -12   8      132.16      157.50     17.40 o 
  -2 -12   8       78.40       93.77     19.03 o 
  -1 -12   8      514.83      488.24     29.69 o 
   0 -12   8      237.59      246.67     22.81 o 
   1 -12   8       74.43       50.18     15.99 o 
   2 -12   8       84.36       95.25     18.18 o 
   3 -12   8      306.91      258.65     23.34 o 
   4 -12   8       64.65       36.43     27.79 o 
  -5 -11   8        9.79       32.62     16.33 o 
  -4 -11   8       92.39       97.91     32.76 o 
  -3 -11   8      405.07      390.13     22.05 o 
  -2 -11   8     1287.31     1269.43     33.67 o 
  -1 -11   8       80.47       85.84     13.95 o 
   0 -11   8      510.29      503.89     59.44 o 
   1 -11   8      813.29      804.67     33.05 o 
   2 -11   8       23.10       40.09     16.21 o 
   3 -11   8      118.74      120.94     18.96 o 
   4 -11   8      214.81      219.80     25.63 o 
   5 -11   8       54.07       84.76     20.81 o 
  -5 -10   8      122.82      131.43     17.97 o 
  -4 -10   8      118.34      125.68     16.83 o 
  -3 -10   8      416.05      421.81     29.61 o 
  -2 -10   8       26.04       33.43     12.14 o 
  -1 -10   8       84.59       79.77     26.30 o 
   0 -10   8     1363.05     1352.76     33.51 o 
   1 -10   8      235.69      257.53     16.82 o 
   2 -10   8      375.46      368.39     19.20 o 
   3 -10   8      187.25      204.38     20.38 o 
   4 -10   8      345.49      369.56     24.82 o 
   5 -10   8      140.41      150.59     21.37 o 
  -5  -9   8       36.35       34.02     19.92 o 
  -4  -9   8      103.71      131.85     25.33 o 
  -3  -9   8       47.15       50.07     12.97 o 
  -2  -9   8      631.75      673.17     23.60 o 
  -1  -9   8     1959.53     1995.85     58.23 o 
   0  -9   8      545.32      603.62     22.36 o 
   1  -9   8      493.20      449.55     20.21 o 
   2  -9   8      461.15      445.77     19.80 o 
   3  -9   8      273.38      277.98     17.39 o 
   4  -9   8       25.06        6.26     22.83 o 
   5  -9   8      122.01      123.74     20.08 o 
  -6  -8   8       63.33       75.03     36.13 o 
  -5  -8   8      154.25      135.12     22.33 o 
  -4  -8   8       24.72       23.62     16.99 o 
  -3  -8   8      129.82      164.48     15.50 o 
  -2  -8   8        7.80       18.94     11.03 o 
  -1  -8   8      151.82      169.94     21.95 o 
   0  -8   8       10.89       15.42      9.92 o 
   1  -8   8      424.32      426.20     21.37 o 
   2  -8   8      500.96      505.18     41.20 o 
   3  -8   8       91.98       91.72     12.50 o 
   4  -8   8      169.66      164.15     15.89 o 
   5  -8   8       32.86       43.09     17.33 o 
  -6  -7   8      237.40      185.09     26.09 o 
  -5  -7   8        3.42        6.61     17.73 o 
  -4  -7   8      145.15      144.25     20.48 o 
  -3  -7   8      145.53      149.24     14.97 o 
  -2  -7   8     2110.60     1945.64     40.66 o 
  -1  -7   8      366.31      338.76     21.90 o 
   0  -7   8      382.17      355.32     17.38 o 
   1  -7   8       75.42       87.81     11.23 o 
   2  -7   8      606.90      632.59     21.36 o 
   3  -7   8      675.10      644.92     32.31 o 
   4  -7   8       53.68       43.29     12.99 o 
   5  -7   8      384.97      308.21     46.62 o 
   6  -7   8      117.58       83.93     19.95 o 
  -6  -6   8       38.00       20.28     18.69 o 
  -5  -6   8       79.83       84.28     20.12 o 
  -4  -6   8       67.50       72.35     17.87 o 
  -3  -6   8      462.43      454.72     20.56 o 
  -2  -6   8       18.42       10.66      9.95 o 
  -1  -6   8      235.46      250.50     24.36 o 
   0  -6   8      908.94      924.59     37.95 o 
   1  -6   8      635.05      651.33     20.64 o 
   2  -6   8      588.61      608.44     20.09 o 
   3  -6   8      906.26      854.41     21.36 o 
   4  -6   8      499.49      538.63     22.28 o 
   5  -6   8      388.37      384.51     24.69 o 
   6  -6   8       16.72       19.43     16.88 o 
  -6  -5   8       69.99       65.57     15.33 o 
  -5  -5   8      165.01      147.25     15.75 o 
  -4  -5   8      422.98      376.69     18.43 o 
  -3  -5   8       50.95       41.35     14.89 o 
  -2  -5   8      367.31      366.78     18.06 o 
  -1  -5   8       53.56       59.25     14.18 o 
   0  -5   8     2255.57     2190.31     47.07 o 
   1  -5   8     2935.74     2766.98     49.75 o 
   2  -5   8      225.59      233.98     13.49 o 
   3  -5   8      904.79      845.00     20.42 o 
   4  -5   8      350.77      369.93     19.12 o 
   5  -5   8      195.33      247.71     20.95 o 
   6  -5   8      114.94       96.23     19.03 o 
  -6  -4   8       61.96       68.14     15.34 o 
  -5  -4   8      268.42      264.08     17.92 o 
  -4  -4   8      281.32      278.55     27.50 o 
  -3  -4   8     2954.65     2870.34     50.83 o 
  -2  -4   8      212.07      225.30     10.15 o 
  -1  -4   8     2337.05     2388.37     44.96 o 
   0  -4   8     2662.85     2579.65     47.02 o 
   1  -4   8      365.74      358.05     15.35 o 
   2  -4   8      554.44      518.61     15.32 o 
   3  -4   8     1099.02     1060.05     22.85 o 
   4  -4   8      126.07      126.55     33.47 o 
   5  -4   8      253.54      281.26     21.12 o 
   6  -4   8       58.69      105.59     18.23 o 
  -6  -3   8       14.95       -0.26     13.42 o 
  -5  -3   8      555.52      587.17     23.97 o 
  -4  -3   8      715.25      710.67     23.79 o 
  -3  -3   8     1481.95     1479.26     31.88 o 
  -2  -3   8     4550.48     4505.72     61.38 o 
  -1  -3   8     4040.29     3983.90     65.81 o 
   0  -3   8      144.81      154.87     11.53 o 
   1  -3   8     2248.23     2274.10     40.84 o 
   2  -3   8      368.36      370.60     16.56 o 
   3  -3   8      144.07      131.71     10.00 o 
   4  -3   8      244.27      244.64     16.10 o 
   5  -3   8      126.46      119.48     16.35 o 
   6  -3   8      101.56      123.64     18.99 o 
  -6  -2   8      263.80      255.20     20.05 o 
  -5  -2   8      155.28      159.76     17.35 o 
  -4  -2   8     1318.87     1354.51     44.46 o 
  -3  -2   8       45.14       50.85      9.95 o 
  -2  -2   8      114.86      100.97     10.25 o 
  -1  -2   8      166.83      183.42     12.02 o 
   0  -2   8     2711.45     2752.48     68.53 o 
   1  -2   8      650.61      634.33     28.34 o 
   2  -2   8     1934.24     1955.13     31.51 o 
   3  -2   8      801.48      788.42     18.93 o 
   4  -2   8       44.85       26.24     10.85 o 
   5  -2   8       60.90       95.29     14.31 o 
   6  -2   8      130.74      148.89     19.74 o 
  -6  -1   8      178.69      197.39     22.80 o 
  -5  -1   8       24.12       15.32     11.85 o 
  -4  -1   8      403.16      422.25     32.78 o 
  -3  -1   8      537.73      552.16     19.56 o 
  -2  -1   8       28.75       19.16      9.54 o 
  -1  -1   8       18.57       20.24      7.70 o 
   0  -1   8      651.03      659.07     15.34 o 
   1  -1   8     2240.54     2267.48     57.13 o 
   2  -1   8     1286.60     1322.68     30.66 o 
   3  -1   8     1477.91     1435.10     25.85 o 
   4  -1   8      638.31      646.27     22.17 o 
   5  -1   8      447.98      489.80     22.12 o 
   6  -1   8      258.46      261.04     22.25 o 
  -6   0   8        2.51       19.32     14.23 o 
  -5   0   8      118.29      119.18     14.66 o 
  -4   0   8       38.78       37.44     11.10 o 
  -3   0   8       57.04       70.31     10.36 o 
  -2   0   8       34.41       37.47      6.30 o 
  -1   0   8       12.93       19.88      5.77 o 
   0   0   8      132.21      114.95     10.29 o 
   1   0   8     2045.52     2087.85     33.66 o 
   2   0   8      496.18      484.84     13.57 o 
   3   0   8      694.19      643.85     20.48 o 
   4   0   8     2985.38     2852.61     69.92 o 
   5   0   8      344.54      374.64     36.80 o 
   6   0   8        6.73       -4.59     15.01 o 
  -6   1   8      184.49      221.53     19.14 o 
  -5   1   8       25.47       11.74     11.90 o 
  -4   1   8      403.74      408.76     21.31 o 
  -3   1   8      551.60      544.99     20.06 o 
  -2   1   8       26.09       45.18     10.40 o 
  -1   1   8       16.32       22.22      4.96 o 
   0   1   8      657.91      653.79     17.43 o 
   1   1   8     2229.74     2210.64     32.99 o 
   2   1   8     1285.27     1302.44     23.07 o 
   3   1   8     1493.22     1439.37     31.25 o 
   4   1   8      643.45      614.30     22.06 o 
   5   1   8      442.45      411.66     20.78 o 
   6   1   8      255.17      235.26     39.52 o 
  -6   2   8      264.38      294.86     38.86 o 
  -5   2   8      152.86      174.24     27.46 o 
  -4   2   8     1312.69     1443.12     78.22 o 
  -3   2   8       34.11       43.57      7.84 o 
  -2   2   8      117.52      108.22      7.55 o 
  -1   2   8      150.37      153.67      6.88 o 
   0   2   8     2708.06     2760.12     39.79 o 
   1   2   8      626.79      602.86     18.85 o 
   2   2   8     1964.37     1925.79     40.87 o 
   3   2   8      788.86      794.45     27.87 o 
   4   2   8       54.99       69.49     11.59 o 
   5   2   8       67.91       85.88     13.69 o 
   6   2   8      132.37      122.94     18.99 o 
  -6   3   8       13.88        8.95     14.19 o 
  -5   3   8      556.21      605.79     24.53 o 
  -4   3   8      722.90      729.23     24.26 o 
  -3   3   8     1473.67     1446.84     27.42 o 
  -2   3   8     4542.01     4475.66     71.49 o 
  -1   3   8     4046.14     4034.02     60.42 o 
   0   3   8      145.24      156.13      8.86 o 
   1   3   8     2248.38     2214.10     34.55 o 
   2   3   8      349.25      329.62     15.06 o 
   3   3   8      141.19      142.68     17.63 o 
   4   3   8      223.72      236.49     17.83 o 
   5   3   8      133.10      119.97     21.74 o 
   6   3   8      100.25       95.72     29.64 o 
  -6   4   8       62.31       42.21     16.72 o 
  -5   4   8      270.03      271.54     19.08 o 
  -4   4   8      279.07      274.73     17.38 o 
  -3   4   8     2956.05     2878.99     45.06 o 
  -2   4   8      210.34      221.77     14.28 o 
  -1   4   8     2354.28     2478.93     64.62 o 
   0   4   8     2701.73     2692.77     41.58 o 
   1   4   8      369.85      359.90     13.01 o 
   2   4   8      562.27      503.83     17.85 o 
   3   4   8     1126.58     1116.55     38.39 o 
   4   4   8      127.30      108.50     18.53 o 
   5   4   8      243.29      270.88     25.59 o 
   6   4   8       57.87       61.14     27.48 o 
  -6   5   8       67.61       87.79     16.71 o 
  -5   5   8      162.04      182.10     16.59 o 
  -4   5   8      424.17      449.67     44.22 o 
  -3   5   8       52.70       36.55      8.64 o 
  -2   5   8      368.44      331.11     15.69 o 
  -1   5   8       49.02       62.71      7.70 o 
   0   5   8     2227.76     2180.14     34.23 o 
   1   5   8     2951.29     2855.73     42.16 o 
   2   5   8      229.50      230.26     11.50 o 
   3   5   8      885.32      871.92     33.15 o 
   4   5   8      358.97      350.26     25.73 o 
   5   5   8      198.98      251.95     34.27 o 
   6   5   8      118.05      104.67     32.11 o 
  -6   6   8       35.82       34.03     15.63 o 
  -5   6   8       84.98      118.63     15.92 o 
  -4   6   8       61.28       65.02     10.81 o 
  -3   6   8      466.55      394.54     18.33 o 
  -2   6   8       18.88       11.68      9.12 o 
  -1   6   8      233.45      248.40     19.52 o 
   0   6   8      888.41      866.83     19.60 o 
   1   6   8      635.04      613.96     17.67 o 
   2   6   8      575.69      572.32     19.30 o 
   3   6   8      894.30      926.35     35.82 o 
   4   6   8      499.36      514.33     30.55 o 
   5   6   8      389.82      367.43     39.52 o 
   6   6   8       18.03      -22.85     24.39 o 
  -6   7   8      244.83      216.97     20.52 o 
  -5   7   8        2.97        8.82     13.81 o 
  -4   7   8      151.32      146.50     12.61 o 
  -3   7   8      137.24      135.83     22.85 o 
  -2   7   8     2105.17     1987.64     39.84 o 
  -1   7   8      370.60      346.14     13.23 o 
   0   7   8      401.96      392.99     14.10 o 
   1   7   8       74.26       86.30      9.41 o 
   2   7   8      611.27      596.55     19.56 o 
   3   7   8      686.18      689.99     23.78 o 
   4   7   8       54.98       45.47     18.00 o 
   5   7   8      377.18      359.71     38.29 o 
   6   7   8      110.81      108.69     34.89 o 
  -6   8   8       61.87       70.77     17.46 o 
  -5   8   8      158.79      175.91     18.42 o 
  -4   8   8       26.27       13.66     10.65 o 
  -3   8   8      132.18      146.17     14.30 o 
  -2   8   8        7.82       -4.48      9.72 o 
  -1   8   8      151.15      148.47     16.02 o 
   0   8   8        9.55       18.72      8.46 o 
   1   8   8      428.13      449.75     16.60 o 
   2   8   8      506.88      514.85     17.62 o 
   3   8   8       91.72      107.42     14.04 o 
   4   8   8      168.25      191.83     40.60 o 
   5   8   8       36.47       -2.78     27.17 o 
  -5   9   8       34.73       70.03     23.37 o 
  -4   9   8      104.73       83.44     14.65 o 
  -3   9   8       47.02       28.59     14.73 o 
  -2   9   8      628.81      677.06     23.37 o 
  -1   9   8     1947.43     2002.16     52.43 o 
   0   9   8      531.52      533.09     32.22 o 
   1   9   8      488.82      477.07     17.39 o 
   2   9   8      448.09      458.10     17.40 o 
   3   9   8      274.30      235.30     27.51 o 
   4   9   8       28.52       14.53     17.49 o 
   5   9   8      125.09       45.70     29.95 o 
  -5  10   8      116.67      112.48     22.54 o 
  -4  10   8      116.55      103.79     18.93 o 
  -3  10   8      418.89      465.13     21.73 o 
  -2  10   8       22.47       18.89     11.58 o 
  -1  10   8       96.61       57.47     11.88 o 
   0  10   8     1380.84     1436.22     28.15 o 
   1  10   8      228.76      279.36     16.62 o 
   2  10   8      387.85      411.38     20.86 o 
   3  10   8      184.78      223.94     17.72 o 
   4  10   8      349.81      317.17     27.23 o 
   5  10   8      136.90      148.21     35.51 o 
  -5  11   8       11.06       35.51     29.02 o 
  -4  11   8       92.80      111.42     19.83 o 
  -3  11   8      412.39      395.76     33.81 o 
  -2  11   8     1286.97     1249.20     32.83 o 
  -1  11   8       85.95       86.02     13.01 o 
   0  11   8      512.71      517.90     18.36 o 
   1  11   8      815.05      777.04     21.96 o 
   2  11   8       21.16       28.95     10.56 o 
   3  11   8      113.54      107.97     15.67 o 
   4  11   8      209.38      215.32     20.15 o 
   5  11   8       52.36        9.88     30.26 o 
  -4  12   8       17.67        7.02     25.78 o 
  -3  12   8      131.20      164.46     20.74 o 
  -2  12   8       80.49      107.29     34.58 o 
  -1  12   8      509.46      532.61     38.13 o 
   0  12   8      236.93      260.33     25.85 o 
   1  12   8       71.30       59.03     14.62 o 
   2  12   8       85.80       79.26     12.40 o 
   3  12   8      306.00      320.65     38.17 o 
   4  12   8       65.51       45.09     25.16 o 
  -4  13   8        8.84       -7.66     28.25 o 
  -3  13   8      149.02      140.61     21.60 o 
  -2  13   8      409.86      444.38     35.20 o 
  -1  13   8      519.82      544.37     31.96 o 
   0  13   8       79.79       49.51     13.46 o 
   1  13   8       49.29       36.76     13.49 o 
   2  13   8       38.11       35.25     13.73 o 
   3  13   8      165.14      165.70     17.52 o 
   4  13   8       20.05       30.38     19.65 o 
  -4  14   8       68.76       48.18     23.47 o 
  -3  14   8        9.07       14.77     18.30 o 
  -2  14   8       84.66       88.15     20.25 o 
  -1  14   8      356.86      318.86     26.41 o 
   0  14   8       43.13       35.60     17.68 o 
   1  14   8       50.05       78.45     14.72 o 
   2  14   8       11.79        1.89     17.99 o 
   3  14   8       32.05       28.16     18.39 o 
   4  14   8       11.22       17.81     19.28 o 
  -3  15   8       46.76       11.47     32.42 o 
  -2  15   8      371.26      297.14     39.06 o 
  -1  15   8       14.24        3.63     34.89 o 
   0  15   8      107.69      105.70     33.04 o 
   1  15   8       18.83        9.21     14.29 o 
   2  15   8       13.27        6.92     17.89 o 
   3  15   8       90.76       81.35     23.62 o 
  -2  16   8      105.78      125.08     23.01 o 
  -1  16   8      114.88       84.56     22.12 o 
   0  16   8       26.62       30.36     19.98 o 
   1  16   8       38.10       48.12     16.53 o 
   2  16   8       70.35       47.59     21.38 o 
  -1  17   8      138.34      102.84     23.29 o 
   0  17   8       83.51       83.75     23.09 o 
   1  17   8       43.39       60.29     17.45 o 
  -1 -16   9       74.18       82.14     23.87 o 
   0 -16   9      130.15      106.76     24.09 o 
   1 -16   9       19.57       22.56     20.15 o 
  -2 -15   9      293.20      208.74     26.72 o 
  -1 -15   9      198.08      144.29     23.12 o 
   0 -15   9       62.54       76.48     21.97 o 
   1 -15   9       70.28       34.82     20.63 o 
   2 -15   9       17.71        2.52     20.05 o 
  -3 -14   9       21.26       45.90     19.93 o 
  -2 -14   9       50.44       58.15     47.55 o 
  -1 -14   9      281.34      204.50     24.91 o 
   0 -14   9       15.19       20.64     19.21 o 
   1 -14   9       35.26       35.54     19.98 o 
   2 -14   9      221.12      188.37     24.45 o 
   3 -14   9       49.88       50.19     20.84 o 
  -4 -13   9       93.30      128.27     33.04 o 
  -3 -13   9       10.34       10.25     18.59 o 
  -2 -13   9      287.08      307.12     30.41 o 
  -1 -13   9      364.06      393.17     67.93 o 
   0 -13   9       88.14       51.83     19.03 o 
   1 -13   9      157.35      210.62     45.85 o 
   2 -13   9      400.85      381.29     29.95 o 
   3 -13   9       29.21       48.87     19.74 o 
  -4 -12   9      237.66      231.49     21.57 o 
  -3 -12   9       25.91       39.76     19.30 o 
  -2 -12   9       40.00       60.44     18.34 o 
  -1 -12   9      182.00      190.90     22.19 o 
   0 -12   9       91.49       80.01     18.18 o 
   1 -12   9      351.15      335.83     26.29 o 
   2 -12   9       60.28       82.97     31.80 o 
   3 -12   9       74.82       79.20     22.85 o 
   4 -12   9      126.46      113.54     21.05 o 
  -4 -11   9        3.50       10.58     17.88 o 
  -3 -11   9       14.32        6.64     14.45 o 
  -2 -11   9      337.96      323.12     21.00 o 
  -1 -11   9      336.01      339.86     20.43 o 
   0 -11   9       95.74       76.13     28.41 o 
   1 -11   9      297.83      263.94     48.01 o 
   2 -11   9       89.44       77.74     19.30 o 
   3 -11   9      246.44      252.10     23.25 o 
   4 -11   9       64.82       30.99     26.71 o 
  -5 -10   9       31.34       51.85     16.36 o 
  -4 -10   9      238.84      257.14     20.69 o 
  -3 -10   9      229.73      196.12     17.83 o 
  -2 -10   9       28.17       22.76     12.93 o 
  -1 -10   9      794.72      793.58     27.24 o 
   0 -10   9      483.93      480.11     39.73 o 
   1 -10   9      246.76      247.13     17.41 o 
   2 -10   9      115.95      108.30     21.77 o 
   3 -10   9       65.88       74.81     16.96 o 
   4 -10   9      494.23      507.35     29.18 o 
   5 -10   9       45.09       47.82     20.08 o 
  -5  -9   9       54.78       33.77     17.42 o 
  -4  -9   9       84.93       84.78     16.05 o 
  -3  -9   9      108.64       85.29     14.92 o 
  -2  -9   9      214.54      244.43     28.21 o 
  -1  -9   9       29.91       34.52     12.24 o 
   0  -9   9      645.49      577.53     23.35 o 
   1  -9   9      177.38      199.90     15.94 o 
   2  -9   9      277.46      241.33     16.91 o 
   3  -9   9      507.05      524.31     25.04 o 
   4  -9   9       54.83       61.43     14.61 o 
   5  -9   9      189.76      221.86     23.09 o 
  -5  -8   9      348.05      374.21     59.90 o 
  -4  -8   9      226.40      167.42     17.77 o 
  -3  -8   9      319.19      329.56     20.34 o 
  -2  -8   9       92.12       87.34     13.82 o 
  -1  -8   9      799.78      763.20     29.49 o 
   0  -8   9      152.62      156.02     14.43 o 
   1  -8   9      176.26      163.77     14.60 o 
   2  -8   9      712.12      714.36     24.11 o 
   3  -8   9      593.29      557.63     23.62 o 
   4  -8   9       19.12        3.20     12.99 o 
   5  -8   9       29.52       62.07     21.00 o 
  -5  -7   9      471.37      489.16     61.14 o 
  -4  -7   9       51.98       87.52     15.32 o 
  -3  -7   9      667.24      608.98     24.10 o 
  -2  -7   9     1224.81     1188.14     51.09 o 
  -1  -7   9      167.46      188.03     18.48 o 
   0  -7   9      843.17      826.80     26.01 o 
   1  -7   9      517.76      548.97     20.96 o 
   2  -7   9      373.09      387.69     18.37 o 
   3  -7   9      758.30      761.50     21.33 o 
   4  -7   9      107.27       81.83     14.85 o 
   5  -7   9      218.89      209.05     21.27 o 
  -6  -6   9       14.38       -2.08     19.59 o 
  -5  -6   9      434.23      415.55     34.12 o 
  -4  -6   9      154.44      174.61     23.93 o 
  -3  -6   9      503.83      556.27     23.39 o 
  -2  -6   9      212.23      240.27     20.53 o 
  -1  -6   9     1095.04     1084.47     29.07 o 
   0  -6   9     4139.51     4220.75     70.56 o 
   1  -6   9       22.29       14.36     10.16 o 
   2  -6   9      440.93      447.27     21.29 o 
   3  -6   9       14.42       10.26      8.84 o 
   4  -6   9      327.23      280.01     18.84 o 
   5  -6   9        9.45       21.42     20.07 o 
  -6  -5   9       17.90       27.13     20.22 o 
  -5  -5   9       97.78      147.72     23.93 o 
  -4  -5   9      246.74      271.90     24.40 o 
  -3  -5   9       37.24       32.23     12.06 o 
  -2  -5   9      525.17      611.94     22.62 o 
  -1  -5   9      804.91      843.01     25.50 o 
   0  -5   9     1803.75     1831.04     37.80 o 
   1  -5   9     1217.25     1290.96     46.07 o 
   2  -5   9      310.77      311.05     13.89 o 
   3  -5   9      408.96      391.41     15.38 o 
   4  -5   9       88.19       84.88     14.16 o 
   5  -5   9      110.77      115.85     15.89 o 
   6  -5   9       32.52       34.66     17.80 o 
  -6  -4   9      190.31      200.41     25.64 o 
  -5  -4   9      217.42      248.32     29.95 o 
  -4  -4   9       93.98       81.62     18.59 o 
  -3  -4   9       48.47       36.37     11.45 o 
  -2  -4   9      127.91      126.80     13.24 o 
  -1  -4   9      438.69      489.93     22.54 o 
   0  -4   9      318.89      324.97     16.08 o 
   1  -4   9     2136.65     2191.52     41.61 o 
   2  -4   9      499.03      523.77     16.26 o 
   3  -4   9      926.11      892.43     27.23 o 
   4  -4   9      938.58      884.94     29.47 o 
   5  -4   9       59.50       62.78     14.11 o 
   6  -4   9       89.22       93.28     19.25 o 
  -6  -3   9       78.50       94.46     23.16 o 
  -5  -3   9       38.65       27.80     18.22 o 
  -4  -3   9      211.37      203.48     21.29 o 
  -3  -3   9        5.27       20.74     14.44 o 
  -2  -3   9      545.07      515.09     20.04 o 
  -1  -3   9       59.53       66.07     14.48 o 
   0  -3   9      735.72      697.54     46.06 o 
   1  -3   9      704.37      726.61     17.97 o 
   2  -3   9     3399.96     3412.67     49.60 o 
   3  -3   9      841.44      804.93     25.55 o 
   4  -3   9       57.99       75.71     12.65 o 
   5  -3   9      852.13      847.40     28.56 o 
   6  -3   9      318.90      367.41     29.95 o 
  -6  -2   9      176.47      184.88     19.85 o 
  -5  -2   9       83.85       88.07     14.01 o 
  -4  -2   9       78.91       83.16     12.31 o 
  -3  -2   9      112.23      111.45     15.72 o 
  -2  -2   9      150.47      170.87     13.29 o 
  -1  -2   9      421.55      401.90     17.46 o 
   0  -2   9      798.88      837.42     40.16 o 
   1  -2   9     1525.61     1505.41     26.53 o 
   2  -2   9     1578.02     1619.21     28.39 o 
   3  -2   9      217.79      229.00     14.49 o 
   4  -2   9      227.66      289.07     18.79 o 
   5  -2   9      305.88      292.56     19.77 o 
   6  -2   9      229.78      217.88     22.31 o 
  -6  -1   9       57.60       67.56     17.99 o 
  -5  -1   9      441.78      427.91     22.01 o 
  -4  -1   9       51.85       52.97     12.70 o 
  -3  -1   9      633.09      641.05     22.03 o 
  -2  -1   9     1313.21     1299.67     24.76 o 
  -1  -1   9      387.29      382.18     20.10 o 
   0  -1   9     1235.60     1222.63     22.91 o 
   1  -1   9     2507.67     2471.94     37.67 o 
   2  -1   9       66.78       74.20      9.00 o 
   3  -1   9      272.81      291.26     19.96 o 
   4  -1   9       64.96       60.52     11.63 o 
   5  -1   9      185.92      202.32     17.08 o 
   6  -1   9        6.36       -1.59     16.46 o 
  -6   0   9      122.23       90.52     16.43 o 
  -5   0   9       24.38       29.52     13.10 o 
  -4   0   9     2500.06     2510.13     49.56 o 
  -3   0   9     2371.73     2369.15     45.41 o 
  -2   0   9      146.08      171.99     11.28 o 
  -1   0   9     2610.35     2632.82     39.31 o 
   0   0   9     4774.99     4661.72     74.25 o 
   1   0   9      767.57      780.21     22.64 o 
   2   0   9      969.08      995.71     21.64 o 
   3   0   9      360.44      356.21     22.97 o 
   4   0   9        0.20       10.00     10.72 o 
   5   0   9       63.64       77.87     27.48 o 
   6   0   9        1.67      -25.01     25.01 o 
  -6   1   9       58.29       52.61     22.32 o 
  -5   1   9      441.83      459.54     25.38 o 
  -4   1   9       48.50       52.07     12.47 o 
  -3   1   9      635.95      640.38     46.07 o 
  -2   1   9     1294.15     1315.19     29.16 o 
  -1   1   9      379.84      369.80     13.88 o 
   0   1   9     1259.51     1258.93     28.33 o 
   1   1   9     2597.09     2543.14     45.74 o 
   2   1   9       64.44       79.14     10.70 o 
   3   1   9      278.58      271.60     58.82 o 
   4   1   9       70.22       54.84     17.40 o 
   5   1   9      189.04      175.12     54.50 o 
   6   1   9        5.31      -11.42     26.55 o 
  -6   2   9      176.82      194.55     19.28 o 
  -5   2   9       81.47       70.70     14.25 o 
  -4   2   9       81.00       88.00     29.11 o 
  -3   2   9      107.26       96.78     12.36 o 
  -2   2   9      157.96      175.60     12.49 o 
  -1   2   9      424.82      402.87     13.58 o 
   0   2   9      802.84      816.26     18.78 o 
   1   2   9     1476.43     1466.43     31.94 o 
   2   2   9     1540.81     1575.82     33.98 o 
   3   2   9      225.93      238.75     23.62 o 
   4   2   9      222.30      303.69     32.42 o 
   5   2   9      309.09      247.54     25.67 o 
   6   2   9      230.65      183.41     32.73 o 
  -6   3   9       74.79       69.94     16.40 o 
  -5   3   9       39.11       47.12     15.18 o 
  -4   3   9      208.62      195.46     16.11 o 
  -3   3   9        6.60        4.72      7.83 o 
  -2   3   9      545.56      501.61     19.11 o 
  -1   3   9       65.55       62.64      7.82 o 
   0   3   9      731.14      732.19     21.53 o 
   1   3   9      686.24      711.55     21.44 o 
   2   3   9     3401.27     3343.39     58.26 o 
   3   3   9      827.16      840.93     53.11 o 
   4   3   9       59.15       68.12     31.65 o 
   5   3   9      842.00      813.62     39.54 o 
   6   3   9      321.77      297.65     39.52 o 
  -6   4   9      194.89      238.69     20.85 o 
  -5   4   9      222.84      245.75     19.44 o 
  -4   4   9       93.55      105.90     14.54 o 
  -3   4   9       45.99       41.42      9.01 o 
  -2   4   9      132.04      124.15     12.04 o 
  -1   4   9      424.09      391.85     14.01 o 
   0   4   9      331.75      320.34     12.74 o 
   1   4   9     2166.65     2134.79     35.06 o 
   2   4   9      518.30      546.82     21.09 o 
   3   4   9      931.07      951.94     35.97 o 
   4   4   9      935.50      951.67     78.12 o 
   5   4   9       60.99       40.71     20.24 o 
   6   4   9       89.40       38.29     28.10 o 
  -6   5   9       19.33       33.04     15.89 o 
  -5   5   9       98.66      141.36     21.16 o 
  -4   5   9      248.02      246.39     18.02 o 
  -3   5   9       36.47       36.33     10.94 o 
  -2   5   9      516.66      561.21     20.48 o 
  -1   5   9      804.38      777.93     18.90 o 
   0   5   9     1780.79     1788.43     30.98 o 
   1   5   9     1211.32     1207.10     37.47 o 
   2   5   9      316.68      308.49     16.24 o 
   3   5   9      420.09      419.82     43.23 o 
   4   5   9       90.03       92.31     27.63 o 
   5   5   9      108.24      143.02     23.74 o 
   6   5   9       34.28        7.72     30.26 o 
  -6   6   9       13.15       21.07     16.31 o 
  -5   6   9      425.08      438.01     24.34 o 
  -4   6   9      157.26      178.40     17.05 o 
  -3   6   9      506.60      490.63     39.52 o 
  -2   6   9      209.95      221.05     14.95 o 
  -1   6   9     1109.31     1046.57     22.17 o 
   0   6   9     4116.73     4114.59     58.29 o 
   1   6   9       26.81       11.10      8.20 o 
   2   6   9      429.84      424.52     15.91 o 
   3   6   9       18.48       19.63     15.11 o 
   4   6   9      327.21      286.43     25.59 o 
   5   6   9       10.80        0.56     19.28 o 
  -5   7   9      471.76      461.86     24.94 o 
  -4   7   9       52.53       58.96     17.58 o 
  -3   7   9      665.03      629.45     23.41 o 
  -2   7   9     1219.98     1212.70     30.34 o 
  -1   7   9      170.04      186.02     17.43 o 
   0   7   9      874.86      895.18     28.37 o 
   1   7   9      513.85      544.92     17.96 o 
   2   7   9      373.93      375.04     15.63 o 
   3   7   9      736.28      796.29     35.22 o 
   4   7   9      109.69      111.37     23.31 o 
   5   7   9      219.79      239.97     46.32 o 
  -5   8   9      349.82      311.36     22.29 o 
  -4   8   9      225.01      230.51     20.42 o 
  -3   8   9      322.47      330.53     26.31 o 
  -2   8   9       93.18      111.36     13.31 o 
  -1   8   9      803.40      747.19     24.13 o 
   0   8   9      168.76      173.11     11.84 o 
   1   8   9      175.65      173.01     12.09 o 
   2   8   9      717.32      737.07     21.12 o 
   3   8   9      596.17      610.40     25.37 o 
   4   8   9       18.10       36.26     30.41 o 
   5   8   9       29.27       16.67     27.48 o 
  -5   9   9       53.66       54.64     23.16 o 
  -4   9   9       84.60       93.35     15.36 o 
  -3   9   9      105.54      105.43     20.12 o 
  -2   9   9      219.59      214.20     16.22 o 
  -1   9   9       33.74       40.68     11.35 o 
   0   9   9      631.65      622.59     20.86 o 
   1   9   9      159.39      166.55     12.47 o 
   2   9   9      275.32      283.92     15.09 o 
   3   9   9      514.09      506.39     33.98 o 
   4   9   9       54.34       83.73     34.74 o 
   5   9   9      189.41      213.36     36.13 o 
  -5  10   9       31.51       21.00     28.10 o 
  -4  10   9      238.41      231.97     18.88 o 
  -3  10   9      229.54      227.80     17.84 o 
  -2  10   9       28.48       28.67     12.04 o 
  -1  10   9      783.46      777.14     29.55 o 
   0  10   9      472.90      485.42     17.91 o 
   1  10   9      269.53      278.26     15.24 o 
   2  10   9      117.25      118.55     14.17 o 
   3  10   9       67.44       85.41     24.99 o 
   4  10   9      488.92      535.63     34.27 o 
   5  10   9       45.40       49.09     30.26 o 
  -4  11   9        2.99       15.79     30.72 o 
  -3  11   9       13.89       17.16     14.96 o 
  -2  11   9      337.70      301.39     19.12 o 
  -1  11   9      335.51      350.05     19.69 o 
   0  11   9      100.60      116.28     14.44 o 
   1  11   9      301.71      291.16     32.02 o 
   2  11   9       89.45       92.80     18.01 o 
   3  11   9      247.16      253.01     20.27 o 
   4  11   9       64.30       53.51     21.48 o 
  -4  12   9      236.57      259.07     25.91 o 
  -3  12   9       27.72       38.92     18.21 o 
  -2  12   9       40.63       53.39     16.55 o 
  -1  12   9      182.37      197.06     21.70 o 
   0  12   9       91.28       97.16     14.90 o 
   1  12   9      340.08      362.25     17.71 o 
   2  12   9       57.11       81.47     15.50 o 
   3  12   9       74.31       83.39     24.23 o 
   4  12   9      131.25      103.77     17.80 o 
  -4  13   9       92.81       86.58     22.10 o 
  -3  13   9        9.94       17.72     34.43 o 
  -2  13   9      284.58      305.71     26.16 o 
  -1  13   9      359.02      337.79     37.21 o 
   0  13   9       91.48       71.98     23.16 o 
   1  13   9      160.88      156.77     16.86 o 
   2  13   9      399.81      429.89     28.24 o 
   3  13   9       29.37       19.05     15.37 o 
  -3  14   9       22.15       17.33     19.69 o 
  -2  14   9       50.65       68.45     20.51 o 
  -1  14   9      291.44      280.39     53.26 o 
   0  14   9       12.04       42.52     18.55 o 
   1  14   9       36.20       47.70     15.56 o 
   2  14   9      220.71      200.14     23.31 o 
   3  14   9       51.03       67.88     22.10 o 
  -2  15   9      297.32      285.22     27.83 o 
  -1  15   9      195.84      170.71     23.47 o 
   0  15   9       58.54       21.99     18.30 o 
   1  15   9       67.33       76.10     16.20 o 
   2  15   9       16.75       19.57     20.71 o 
  -1  16   9       71.44       70.73     21.40 o 
   0  16   9      130.86      123.96     23.65 o 
   1  16   9       20.71        3.45     20.69 o 
  -1 -15  10       28.33       32.27     36.43 o 
   0 -15  10      239.20      257.97     28.02 o 
   1 -15  10       12.27        0.75     25.32 o 
  -2 -14  10       80.65       97.76     22.81 o 
  -1 -14  10       90.67       74.46     22.04 o 
   0 -14  10       70.24       79.44     46.32 o 
   1 -14  10      354.27      404.85     30.66 o 
   2 -14  10      115.30       94.29     22.50 o 
  -3 -13  10      194.67      182.23     26.31 o 
  -2 -13  10      241.94      222.41     26.52 o 
  -1 -13  10        5.10       18.10     18.67 o 
   0 -13  10       30.58       25.88     18.45 o 
   1 -13  10      128.00       97.46     21.17 o 
   2 -13  10      127.48      154.12     23.25 o 
   3 -13  10       88.69       88.29     25.16 o 
  -3 -12  10      185.34      176.90     23.80 o 
  -2 -12  10      137.58      144.09     22.60 o 
  -1 -12  10       26.84       16.30     17.46 o 
   0 -12  10       89.21       71.65     19.76 o 
   1 -12  10       44.00       24.96     19.76 o 
   2 -12  10       65.18      104.40     20.07 o 
   3 -12  10      290.76      285.04     25.42 o 
  -4 -11  10       70.74       75.86     18.24 o 
  -3 -11  10       49.16       56.95     16.92 o 
  -2 -11  10       33.84       31.74     14.81 o 
  -1 -11  10      132.33      128.65     16.54 o 
   0 -11  10       27.68      -11.13     16.04 o 
   1 -11  10      306.30      313.77     25.32 o 
   2 -11  10       55.75       41.20     17.45 o 
   3 -11  10      175.33      166.05     21.15 o 
   4 -11  10      117.31      107.68     21.38 o 
  -4 -10  10       17.27       42.69     16.38 o 
  -3 -10  10      422.35      511.86     26.91 o 
  -2 -10  10      114.80      113.17     16.99 o 
  -1 -10  10      881.21      837.69     28.77 o 
   0 -10  10      205.17      215.95     17.29 o 
   1 -10  10      153.90      170.18     16.17 o 
   2 -10  10      144.69      160.50     20.29 o 
   3 -10  10      329.93      348.87     24.88 o 
   4 -10  10      220.66      176.63     23.00 o 
  -4  -9  10       16.10       22.70     14.81 o 
  -3  -9  10      468.00      464.65     24.42 o 
  -2  -9  10      710.92      748.95     27.82 o 
  -1  -9  10      685.83      708.24     29.05 o 
   0  -9  10      454.20      471.57     21.65 o 
   1  -9  10      120.62      124.47     14.94 o 
   2  -9  10      339.80      337.11     19.45 o 
   3  -9  10       85.39       68.02     12.25 o 
   4  -9  10       21.97       11.28     23.31 o 
  -5  -8  10       20.70       23.62     16.14 o 
  -4  -8  10       15.73       24.21     15.16 o 
  -3  -8  10      180.37      179.85     17.88 o 
  -2  -8  10      577.19      656.09     25.81 o 
  -1  -8  10      200.48      212.19     29.24 o 
   0  -8  10      704.08      675.25     24.58 o 
   1  -8  10      812.94      777.63     25.69 o 
   2  -8  10      455.94      484.15     24.38 o 
   3  -8  10      422.28      375.20     17.32 o 
   4  -8  10       19.40       12.78     13.88 o 
   5  -8  10        5.24        0.39     17.40 o 
  -5  -7  10       27.12       55.39     19.26 o 
  -4  -7  10        6.18       15.70     14.36 o 
  -3  -7  10      766.85      680.45     26.97 o 
  -2  -7  10      410.55      378.82     20.86 o 
  -1  -7  10      669.16      694.33     24.49 o 
   0  -7  10       66.83       68.09     12.82 o 
   1  -7  10      118.84      129.87     19.53 o 
   2  -7  10     1975.68     1965.29     41.61 o 
   3  -7  10       61.26       78.49     11.57 o 
   4  -7  10       68.00       89.43     15.38 o 
   5  -7  10      233.35      278.73     33.42 o 
  -5  -6  10        8.33       35.48     21.14 o 
  -4  -6  10      110.64      130.99     16.86 o 
  -3  -6  10      292.81      295.98     38.91 o 
  -2  -6  10       31.09       26.73     12.21 o 
  -1  -6  10      761.90      732.05     25.21 o 
   0  -6  10      368.60      402.04     37.98 o 
   1  -6  10       24.21       21.33     14.85 o 
   2  -6  10      385.30      356.61     15.88 o 
   3  -6  10      878.66      899.02     27.67 o 
   4  -6  10     1170.73     1188.28     33.10 o 
   5  -6  10       36.39       48.90     15.21 o 
  -5  -5  10      168.13      198.15     24.78 o 
  -4  -5  10      312.78      323.19     20.57 o 
  -3  -5  10       40.93       32.06     12.75 o 
  -2  -5  10       42.95       34.79     12.11 o 
  -1  -5  10      238.68      228.93     16.28 o 
   0  -5  10     1470.86     1456.74     38.49 o 
   1  -5  10       97.17      113.23     12.78 o 
   2  -5  10      225.39      212.93     13.04 o 
   3  -5  10      488.81      461.30     21.31 o 
   4  -5  10       58.57       47.78     14.16 o 
   5  -5  10      166.20      162.56     17.71 o 
  -5  -4  10       73.04       12.00     18.99 o 
  -4  -4  10     1069.05     1053.07     42.20 o 
  -3  -4  10      166.18      166.44     15.54 o 
  -2  -4  10      393.48      431.29     29.53 o 
  -1  -4  10     1851.03     1877.58     40.34 o 
   0  -4  10      821.13      784.45     40.80 o 
   1  -4  10     1114.60     1088.05     23.71 o 
   2  -4  10      758.75      753.17     22.86 o 
   3  -4  10      647.09      602.80     22.98 o 
   4  -4  10        9.06       11.40     17.24 o 
   5  -4  10       16.90       19.01     21.22 o 
  -5  -3  10      102.78       91.23     21.35 o 
  -4  -3  10      330.85      296.88     26.11 o 
  -3  -3  10      716.47      709.72     29.94 o 
  -2  -3  10     1923.18     1948.10     41.48 o 
  -1  -3  10      332.66      346.68     26.00 o 
   0  -3  10      352.78      361.10     22.09 o 
   1  -3  10     1653.75     1696.95     31.06 o 
   2  -3  10     1765.58     1757.86     31.76 o 
   3  -3  10       22.96        4.56     12.24 o 
   4  -3  10      161.71      150.83     15.73 o 
   5  -3  10       89.07       85.36     20.72 o 
  -6  -2  10       10.11      -17.91     25.01 o 
  -5  -2  10       67.57       77.92     21.21 o 
  -4  -2  10      133.38      172.61     21.21 o 
  -3  -2  10      973.52      948.64     37.02 o 
  -2  -2  10      194.18      205.41     28.15 o 
  -1  -2  10     1218.86     1208.16     29.32 o 
   0  -2  10      797.69      804.40     23.41 o 
   1  -2  10     1603.10     1605.70     35.51 o 
   2  -2  10      936.31      909.48     38.90 o 
   3  -2  10       45.21       33.46     15.92 o 
   4  -2  10      169.09      143.17     20.56 o 
   5  -2  10        9.18        0.44     33.35 o 
  -6  -1  10        0.98       34.56     20.18 o 
  -5  -1  10      416.36      433.12     30.93 o 
  -4  -1  10      276.92      343.70     26.39 o 
  -3  -1  10      347.78      359.06     25.93 o 
  -2  -1  10      265.33      261.48     25.94 o 
  -1  -1  10      914.24      943.05     25.47 o 
   0  -1  10     1034.57     1033.57     27.32 o 
   1  -1  10     1932.75     1909.54     39.71 o 
   2  -1  10      763.30      766.48     24.45 o 
   3  -1  10      602.12      634.96     53.42 o 
   4  -1  10      110.65       88.92     44.62 o 
   5  -1  10      558.47      618.82     36.31 o 
  -6   0  10       17.24       33.68     20.48 o 
  -5   0  10       11.29       15.80     35.35 o 
  -4   0  10       63.64      109.63     38.60 o 
  -3   0  10      125.29      136.49     19.43 o 
  -2   0  10      365.64      354.40     24.57 o 
  -1   0  10        6.32        2.85      8.87 o 
   0   0  10      433.31      452.51     18.92 o 
   1   0  10     3117.79     2980.29     53.67 o 
   2   0  10     1369.93     1409.42     32.77 o 
   3   0  10     1140.42     1092.54     39.83 o 
   4   0  10     1938.35     1809.66     53.86 o 
   5   0  10       75.29       80.15     21.21 o 
  -6   1  10        1.20       -7.26     15.25 o 
  -5   1  10      418.70      425.11     23.44 o 
  -4   1  10      275.65      304.68     35.97 o 
  -3   1  10      331.70      363.81     18.67 o 
  -2   1  10      264.76      277.61     15.18 o 
  -1   1  10      934.41      946.85     25.34 o 
   0   1  10     1025.45     1072.02     39.16 o 
   1   1  10     1947.93     1979.93     40.80 o 
   2   1  10      818.59      823.62     45.01 o 
   3   1  10      603.45      598.61     31.07 o 
   4   1  10      107.73       92.46     32.57 o 
   5   1  10      559.00      467.68     33.57 o 
  -6   2  10        7.96       26.18     18.30 o 
  -5   2  10       68.92       50.38     14.54 o 
  -4   2  10      144.92      139.37     15.25 o 
  -3   2  10      978.81      995.49     28.21 o 
  -2   2  10      194.39      178.65     13.36 o 
  -1   2  10     1202.87     1196.69     23.60 o 
   0   2  10      778.98      764.71     22.99 o 
   1   2  10     1655.55     1652.09     35.43 o 
   2   2  10      897.59      858.48     25.33 o 
   3   2  10       36.19       41.13     15.76 o 
   4   2  10      168.44      188.83     22.84 o 
   5   2  10        9.06       16.76     20.24 o 
  -5   3  10      105.30      137.28     17.07 o 
  -4   3  10      332.52      331.75     19.68 o 
  -3   3  10      726.95      664.47     60.06 o 
  -2   3  10     1918.45     1990.99     45.37 o 
  -1   3  10      332.46      343.92     13.47 o 
   0   3  10      354.38      340.28     14.03 o 
   1   3  10     1596.18     1619.23     47.90 o 
   2   3  10     1771.73     1814.84     38.38 o 
   3   3  10       19.18       17.46     16.32 o 
   4   3  10      163.58      171.85     22.99 o 
   5   3  10       89.00       40.52     20.78 o 
  -5   4  10       72.51       88.86     17.96 o 
  -4   4  10     1052.08     1050.91     31.42 o 
  -3   4  10      160.21      174.40     19.90 o 
  -2   4  10      406.01      429.45     19.48 o 
  -1   4  10     1849.54     1850.32     31.55 o 
   0   4  10      836.06      795.01     19.98 o 
   1   4  10     1137.60     1100.92     24.04 o 
   2   4  10      746.20      737.83     24.06 o 
   3   4  10      660.83      663.61     32.97 o 
   4   4  10        8.43        0.43     18.03 o 
   5   4  10       17.24       21.51     19.14 o 
  -5   5  10      165.54      173.50     18.86 o 
  -4   5  10      313.02      312.73     20.20 o 
  -3   5  10       39.78       39.78     11.32 o 
  -2   5  10       54.50       40.86     11.39 o 
  -1   5  10      240.20      254.90     15.69 o 
   0   5  10     1490.61     1475.40     28.06 o 
   1   5  10       84.35       97.68     19.48 o 
   2   5  10      233.49      226.52     15.28 o 
   3   5  10      486.53      448.00     28.86 o 
   4   5  10       58.45       77.66     19.87 o 
   5   5  10      167.51      191.19     25.54 o 
  -5   6  10        9.10       -0.36     14.78 o 
  -4   6  10      112.53      142.21     21.78 o 
  -3   6  10      300.10      312.48     20.74 o 
  -2   6  10       25.17       20.22     11.15 o 
  -1   6  10      756.31      691.68     29.47 o 
   0   6  10      351.40      357.20     14.89 o 
   1   6  10       22.47       25.74      8.92 o 
   2   6  10      382.27      403.98     18.75 o 
   3   6  10      864.19      857.26     56.97 o 
   4   6  10     1170.42     1180.36     46.01 o 
   5   6  10       36.10       41.37     21.51 o 
  -5   7  10       28.34       26.79     18.28 o 
  -4   7  10        6.21       32.45     18.37 o 
  -3   7  10      755.00      780.21     35.87 o 
  -2   7  10      414.69      367.32     19.17 o 
  -1   7  10      673.73      675.50     23.32 o 
   0   7  10       60.18       73.41     10.20 o 
   1   7  10      125.49      126.42     11.46 o 
   2   7  10     1990.27     1945.01     35.67 o 
   3   7  10       60.06       68.16     18.84 o 
   4   7  10       64.13       83.39     30.26 o 
   5   7  10      234.31      233.58     27.89 o 
  -5   8  10       20.05       22.82     20.93 o 
  -4   8  10       15.87       57.90     18.45 o 
  -3   8  10      187.66      175.88     16.18 o 
  -2   8  10      564.53      584.51     23.33 o 
  -1   8  10      199.49      220.23     16.87 o 
   0   8  10      713.34      690.87     32.80 o 
   1   8  10      812.47      824.99     22.42 o 
   2   8  10      454.10      473.12     22.11 o 
   3   8  10      430.14      365.41     28.35 o 
   4   8  10       20.51       34.73     19.90 o 
   5   8  10        5.44       -4.24     21.01 o 
  -4   9  10       15.35       -7.90     17.57 o 
  -3   9  10      465.29      462.37     30.67 o 
  -2   9  10      717.62      708.85     25.87 o 
  -1   9  10      675.38      666.93     24.55 o 
   0   9  10      465.57      466.12     21.26 o 
   1   9  10      118.46      137.60     12.87 o 
   2   9  10      327.49      332.02     20.23 o 
   3   9  10       87.91       91.93     16.39 o 
   4   9  10       23.60        7.63     20.41 o 
  -4  10  10       16.33       39.20     19.76 o 
  -3  10  10      416.58      520.14     24.57 o 
  -2  10  10      117.65      133.28     15.81 o 
  -1  10  10      893.35      838.96     27.72 o 
   0  10  10      188.01      169.85     17.68 o 
   1  10  10      151.39      131.54     13.20 o 
   2  10  10      150.21      128.98     16.36 o 
   3  10  10      335.58      351.89     22.09 o 
   4  10  10      216.74      179.17     25.79 o 
  -4  11  10       71.49      106.27     20.93 o 
  -3  11  10       50.67       36.05     14.40 o 
  -2  11  10       41.62       22.29     18.14 o 
  -1  11  10      128.39      153.84     21.09 o 
   0  11  10       22.56       17.56     12.89 o 
   1  11  10      313.60      298.78     18.58 o 
   2  11  10       56.01       79.67     15.55 o 
   3  11  10      170.81      193.61     19.29 o 
   4  11  10      118.79      111.41     24.99 o 
  -3  12  10      186.04      201.60     34.58 o 
  -2  12  10      132.06       62.34     18.44 o 
  -1  12  10       30.41       21.48     21.92 o 
   0  12  10       90.73       95.14     15.55 o 
   1  12  10       43.26       32.63     11.99 o 
   2  12  10       62.97       36.45     15.37 o 
   3  12  10      288.22      320.82     22.53 o 
  -3  13  10      195.75      214.73     30.88 o 
  -2  13  10      238.51      233.37     25.01 o 
  -1  13  10        6.41       17.72     17.35 o 
   0  13  10       32.34       52.95     21.92 o 
   1  13  10      126.92      150.37     17.98 o 
   2  13  10      129.21      135.32     17.71 o 
   3  13  10       91.61       78.68     17.87 o 
  -2  14  10       81.48      100.14     21.44 o 
  -1  14  10       86.41       81.64     20.31 o 
   0  14  10       75.64       92.87     41.53 o 
   1  14  10      354.55      325.02     27.29 o 
   2  14  10      116.94      140.25     23.33 o 
  -1  15  10       26.80       15.25     20.19 o 
   0  15  10      237.43      234.04     27.48 o 
   1  15  10       11.45       -6.12     19.42 o 
  -1 -14  11        9.81       45.02     22.69 o 
   0 -14  11       21.80       34.04     21.05 o 
   1 -14  11        1.63        4.77     20.37 o 
  -2 -13  11       59.58       87.20     22.02 o 
  -1 -13  11        3.71        9.52     19.93 o 
   0 -13  11      179.06      200.09     25.11 o 
   1 -13  11       13.65       -4.13     18.02 o 
   2 -13  11      142.88      117.66     23.58 o 
  -3 -12  11       53.09       62.17     22.12 o 
  -2 -12  11      195.00      209.38     25.74 o 
  -1 -12  11       44.12       32.75     19.84 o 
   0 -12  11      373.70      318.30     27.84 o 
   1 -12  11      149.47      132.90     25.32 o 
   2 -12  11       37.04       59.40     20.07 o 
   3 -12  11      326.37      323.35     27.49 o 
  -3 -11  11       38.45       42.35     17.27 o 
  -2 -11  11      126.65      128.42     18.42 o 
  -1 -11  11      489.62      553.46     32.95 o 
   0 -11  11      423.98      461.92     31.49 o 
   1 -11  11       35.97       31.05     17.90 o 
   2 -11  11      446.49      462.40     30.26 o 
   3 -11  11       26.54       26.25     25.94 o 
  -4 -10  11      116.66      104.41     19.08 o 
  -3 -10  11       14.27       11.16     15.71 o 
  -2 -10  11      146.83      147.02     18.01 o 
  -1 -10  11      402.87      385.03     26.35 o 
   0 -10  11       50.04       55.66     14.73 o 
   1 -10  11      561.82      598.73     29.63 o 
   2 -10  11       76.15       75.86     17.90 o 
   3 -10  11      335.02      365.16     26.19 o 
  -4  -9  11       11.26       -8.28     15.62 o 
  -3  -9  11      302.31      301.05     33.48 o 
  -2  -9  11      100.89       94.78     19.51 o 
  -1  -9  11       73.90       68.72     14.88 o 
   0  -9  11      234.06      249.25     18.69 o 
   1  -9  11      422.37      419.58     22.17 o 
   2  -9  11      111.71      108.01     15.55 o 
   3  -9  11       52.78       58.57     15.43 o 
   4  -9  11      207.94      220.90     35.35 o 
  -4  -8  11      126.65      137.98     18.85 o 
  -3  -8  11      193.44      191.10     19.43 o 
  -2  -8  11      105.22       87.24     22.38 o 
  -1  -8  11       77.54       86.44     14.57 o 
   0  -8  11      201.32      204.34     17.42 o 
   1  -8  11      383.12      389.16     20.88 o 
   2  -8  11       81.24       88.12     14.36 o 
   3  -8  11      132.05      134.36     16.65 o 
   4  -8  11      117.74      128.87     18.02 o 
  -4  -7  11        4.25        0.99     15.08 o 
  -3  -7  11      266.12      270.06     20.43 o 
  -2  -7  11      237.74      229.00     18.69 o 
  -1  -7  11      174.84      186.45     16.82 o 
   0  -7  11      223.07      254.68     21.31 o 
   1  -7  11      927.35      851.81     35.72 o 
   2  -7  11      334.13      349.62     16.67 o 
   3  -7  11      312.94      296.05     20.90 o 
   4  -7  11      227.33      269.05     20.55 o 
  -5  -6  11       24.78       25.70     16.46 o 
  -4  -6  11      255.80      270.09     21.26 o 
  -3  -6  11       99.60      113.55     16.65 o 
  -2  -6  11      644.10      680.31     26.32 o 
  -1  -6  11      523.89      549.66     23.45 o 
   0  -6  11      158.02      153.22     15.63 o 
   1  -6  11     1432.67     1476.35     35.05 o 
   2  -6  11       79.87       71.29     10.97 o 
   3  -6  11       56.51       61.31     14.35 o 
   4  -6  11      186.90      176.31     18.33 o 
   5  -6  11       16.92      -23.40     32.42 o 
  -5  -5  11      108.72      154.73     24.82 o 
  -4  -5  11       62.48       62.60     15.68 o 
  -3  -5  11      104.95      109.40     15.71 o 
  -2  -5  11     1720.61     1615.05     40.73 o 
  -1  -5  11      410.41      411.33     20.78 o 
   0  -5  11     1227.06     1220.68     48.57 o 
   1  -5  11      318.70      295.26     20.68 o 
   2  -5  11      336.07      369.65     16.30 o 
   3  -5  11      585.66      557.52     32.49 o 
   4  -5  11       43.84       34.35     18.99 o 
   5  -5  11      106.57       92.53     23.29 o 
  -5  -4  11       75.30       70.02     21.43 o 
  -4  -4  11       64.75       46.41     14.78 o 
  -3  -4  11      148.89      155.16     21.29 o 
  -2  -4  11      990.43      951.61     37.43 o 
  -1  -4  11       30.01       32.30     17.60 o 
   0  -4  11     1780.11     1704.74     49.06 o 
   1  -4  11      856.55      864.54     26.86 o 
   2  -4  11      302.38      323.51     30.77 o 
   3  -4  11      443.94      412.56     28.19 o 
   4  -4  11      746.12      738.14     51.56 o 
   5  -4  11       12.16        9.14     19.73 o 
  -5  -3  11      100.90       85.35     21.84 o 
  -4  -3  11      116.88       83.46     20.49 o 
  -3  -3  11      475.98      434.30     31.34 o 
  -2  -3  11       96.99       58.25     16.77 o 
  -1  -3  11      647.67      620.66     31.31 o 
   0  -3  11      309.62      297.47     17.23 o 
   1  -3  11      478.32      464.58     20.74 o 
   2  -3  11     1149.80     1130.02     43.17 o 
   3  -3  11      127.83      127.27     20.82 o 
   4  -3  11      551.15      594.92     33.12 o 
   5  -3  11      901.53      934.15     82.29 o 
  -5  -2  11       14.92      -12.88     19.40 o 
  -4  -2  11      299.49      272.22     26.48 o 
  -3  -2  11      294.49      265.77     25.07 o 
  -2  -2  11      554.07      573.26     42.46 o 
  -1  -2  11      115.45      122.44     13.26 o 
   0  -2  11      693.95      744.09     56.32 o 
   1  -2  11      395.41      357.18     20.14 o 
   2  -2  11      695.36      720.80     47.86 o 
   3  -2  11     1602.18     1526.17     49.48 o 
   4  -2  11      180.80      202.55     27.02 o 
   5  -2  11       56.21       76.96     26.86 o 
  -5  -1  11       77.06       41.43     20.66 o 
  -4  -1  11        4.98       -4.92     17.23 o 
  -3  -1  11      205.19      201.16     21.84 o 
  -2  -1  11      796.66      801.65     34.06 o 
  -1  -1  11     2558.92     2500.41     48.54 o 
   0  -1  11      712.09      677.23     23.05 o 
   1  -1  11      125.93      125.80     13.51 o 
   2  -1  11      853.69      858.35     39.88 o 
   3  -1  11       55.12      105.34     19.36 o 
   4  -1  11        8.90        0.19     17.75 o 
   5  -1  11        1.81        0.48     19.59 o 
  -5   0  11      285.60      288.97     27.58 o 
  -4   0  11      509.02      473.77     31.45 o 
  -3   0  11        8.08        6.34     15.72 o 
  -2   0  11      141.16      172.04     20.44 o 
  -1   0  11     3438.69     3367.98     59.69 o 
   0   0  11       60.73       43.91     11.14 o 
   1   0  11       30.61       40.92     11.66 o 
   2   0  11      160.87      162.16     27.13 o 
   3   0  11        0.01        5.57     15.65 o 
   4   0  11        0.25      -13.58     17.42 o 
   5   0  11       19.62       23.39     21.65 o 
  -5   1  11       71.61       56.43     21.71 o 
  -4   1  11        4.83       10.14     18.61 o 
  -3   1  11      185.80      177.15     22.03 o 
  -2   1  11      805.04      807.22     35.36 o 
  -1   1  11     2566.80     2630.57     48.62 o 
   0   1  11      715.36      685.86     23.13 o 
   1   1  11      136.86      135.85     13.61 o 
   2   1  11      861.82      850.78     26.88 o 
   3   1  11       53.71       47.98     17.42 o 
   4   1  11        7.50        9.92     18.27 o 
   5   1  11        2.38       30.53     22.26 o 
  -5   2  11       15.19       15.39     20.30 o 
  -4   2  11      295.69      284.97     47.55 o 
  -3   2  11      308.57      262.49     24.05 o 
  -2   2  11      561.57      553.14     21.66 o 
  -1   2  11      125.50      121.52     13.71 o 
   0   2  11      672.71      675.48     25.38 o 
   1   2  11      381.25      362.61     18.36 o 
   2   2  11      711.11      665.91     27.61 o 
   3   2  11     1601.36     1619.41     68.24 o 
   4   2  11      182.59      185.49     24.32 o 
   5   2  11       56.21       34.42     23.06 o 
  -5   3  11      101.00      109.23     22.73 o 
  -4   3  11      120.22      129.37     21.81 o 
  -3   3  11      469.42      449.01     28.87 o 
  -2   3  11      104.99      100.99     12.70 o 
  -1   3  11      645.87      644.97     22.44 o 
   0   3  11      289.85      282.72     16.67 o 
   1   3  11      486.54      513.15     21.79 o 
   2   3  11     1130.19     1112.66     38.61 o 
   3   3  11      131.74      125.43     20.10 o 
   4   3  11      552.25      570.42     35.23 o 
   5   3  11      899.99      963.09     45.70 o 
  -5   4  11       73.92       92.49     17.07 o 
  -4   4  11       64.54       37.30     18.95 o 
  -3   4  11      149.76      113.00     21.15 o 
  -2   4  11      958.13      942.55     27.84 o 
  -1   4  11       30.78       20.98     11.34 o 
   0   4  11     1822.19     1751.54     31.81 o 
   1   4  11      849.53      885.29     37.68 o 
   2   4  11      302.63      300.09     17.82 o 
   3   4  11      444.60      421.46     28.78 o 
   4   4  11      744.03      834.44     38.67 o 
   5   4  11       12.82       20.18     36.74 o 
  -5   5  11      110.18      143.78     26.03 o 
  -4   5  11       61.25       52.34     25.47 o 
  -3   5  11      104.39       86.46     28.87 o 
  -2   5  11     1739.97     1549.55     36.42 o 
  -1   5  11      419.20      438.56     20.09 o 
   0   5  11     1221.49     1181.59     25.93 o 
   1   5  11      324.15      341.06     15.74 o 
   2   5  11      341.53      296.67     36.90 o 
   3   5  11      583.95      607.41     33.95 o 
   4   5  11       46.18       77.32     21.98 o 
   5   5  11      107.52      105.80     25.37 o 
  -5   6  11       25.98       63.58     22.09 o 
  -4   6  11      256.06      254.44     26.16 o 
  -3   6  11       99.14      104.18     19.36 o 
  -2   6  11      659.81      635.67     23.86 o 
  -1   6  11      505.26      487.90     21.60 o 
   0   6  11      147.89      179.66     12.58 o 
   1   6  11     1416.51     1387.57     43.35 o 
   2   6  11       84.03       96.36     23.62 o 
   3   6  11       54.10       32.65     19.61 o 
   4   6  11      187.91      181.62     24.48 o 
   5   6  11       16.20       -3.08     22.33 o 
  -4   7  11        4.12       28.89     19.08 o 
  -3   7  11      263.25      268.74     18.57 o 
  -2   7  11      224.88      235.69     17.29 o 
  -1   7  11      174.78      181.19     19.20 o 
   0   7  11      219.86      194.54     13.44 o 
   1   7  11      939.02      978.47     24.20 o 
   2   7  11      335.01      316.00     19.94 o 
   3   7  11      316.02      329.13     27.22 o 
   4   7  11      224.26      242.52     40.45 o 
  -4   8  11      125.71      107.80     22.90 o 
  -3   8  11      190.91      208.86     18.27 o 
  -2   8  11      106.18       91.98     14.96 o 
  -1   8  11       88.67      114.84     14.68 o 
   0   8  11      198.68      227.34     17.15 o 
   1   8  11      381.72      391.37     17.67 o 
   2   8  11       75.92       97.69     19.90 o 
   3   8  11      132.32      155.60     23.56 o 
   4   8  11      117.37      107.77     22.95 o 
  -4   9  11       12.57       13.33     19.52 o 
  -3   9  11      313.95      329.79     20.89 o 
  -2   9  11      101.34      111.55     15.55 o 
  -1   9  11       76.94       87.89     16.11 o 
   0   9  11      238.49      207.82     17.04 o 
   1   9  11      413.87      418.96     18.61 o 
   2   9  11      113.16      128.87     16.62 o 
   3   9  11       51.95       66.05     21.68 o 
   4   9  11      208.55      168.82     27.12 o 
  -4  10  11      117.33       76.47     22.15 o 
  -3  10  11       12.56       41.72     14.60 o 
  -2  10  11      139.15      129.60     16.66 o 
  -1  10  11      403.53      413.57     22.37 o 
   0  10  11       52.67       63.85     15.45 o 
   1  10  11      567.25      624.72     22.40 o 
   2  10  11       73.70       47.70     16.05 o 
   3  10  11      331.17      354.72     35.75 o 
  -3  11  11       35.99       19.46     14.98 o 
  -2  11  11      126.93      118.14     16.95 o 
  -1  11  11      485.54      536.63     25.45 o 
   0  11  11      425.64      458.42     55.27 o 
   1  11  11       36.10       51.64     14.71 o 
   2  11  11      452.22      475.74     24.89 o 
   3  11  11       24.71       44.70     16.98 o 
  -3  12  11       54.13       44.43     20.93 o 
  -2  12  11      197.99      234.45     46.93 o 
  -1  12  11       44.93       63.97     19.50 o 
   0  12  11      365.09      388.62     23.41 o 
   1  12  11      151.00      173.09     18.20 o 
   2  12  11       37.07       48.24     16.60 o 
   3  12  11      327.07      309.13     34.87 o 
  -2  13  11       56.28       25.65     19.06 o 
  -1  13  11        4.48        6.52     18.55 o 
   0  13  11      184.14      170.25     22.81 o 
   1  13  11       12.40        7.41     18.12 o 
   2  13  11      142.76      158.53     23.79 o 
  -1  14  11        8.00        5.13     21.77 o 
   0  14  11       24.16       29.90     20.17 o 
   1  14  11        1.56       26.46     20.74 o 
  -1 -12  12       28.98        4.54     23.78 o 
   0 -12  12       42.66       45.82     20.81 o 
   1 -12  12       26.51       23.90     19.76 o 
  -2 -11  12       35.32       33.71     31.96 o 
  -1 -11  12       33.49       18.77     19.21 o 
   0 -11  12       32.53       23.36     19.06 o 
   1 -11  12      256.94      234.27     24.99 o 
   2 -11  12       45.77       58.02     19.32 o 
  -3 -10  12       19.69        7.23     16.69 o 
  -2 -10  12       40.24       51.84     17.16 o 
  -1 -10  12       81.38       69.50     20.73 o 
   0 -10  12       48.95       49.15     17.26 o 
   1 -10  12        5.01        9.87     16.92 o 
   2 -10  12      276.72      280.16     24.77 o 
   3 -10  12      114.81      110.60     21.50 o 
  -3  -9  12      220.67      221.77     21.53 o 
  -2  -9  12       87.07       97.36     16.97 o 
  -1  -9  12      173.10      188.13     18.91 o 
   0  -9  12      170.95      178.63     21.07 o 
   1  -9  12      240.67      265.07     19.78 o 
   2  -9  12      325.06      357.85     21.40 o 
   3  -9  12       30.03       11.47     17.31 o 
  -3  -8  12      396.40      446.81     25.99 o 
  -2  -8  12      197.94      191.40     21.97 o 
  -1  -8  12      413.32      388.00     32.85 o 
   0  -8  12      945.84      901.66     29.51 o 
   1  -8  12      803.66      806.48     46.79 o 
   2  -8  12       12.10       12.72     11.44 o 
   3  -8  12       91.65      117.20     22.84 o 
  -4  -7  12      154.31      140.53     35.97 o 
  -3  -7  12      175.14      166.18     24.66 o 
  -2  -7  12       12.75       -5.92     14.32 o 
  -1  -7  12      710.47      740.08     50.33 o 
   0  -7  12       61.05       45.60     17.58 o 
   1  -7  12       79.55       78.76     27.79 o 
   2  -7  12      921.72      940.10     30.65 o 
   3  -7  12        1.80       21.47     17.92 o 
   4  -7  12      190.19      235.06     27.66 o 
  -4  -6  12      329.25      294.84     54.96 o 
  -3  -6  12       18.87       25.86     18.20 o 
  -2  -6  12      419.20      437.61     31.08 o 
  -1  -6  12      128.04       80.42     19.65 o 
   0  -6  12      126.05      114.36     19.42 o 
   1  -6  12       79.21       87.94     25.63 o 
   2  -6  12      268.56      297.30     19.62 o 
   3  -6  12      870.24      981.96     79.66 o 
   4  -6  12       58.41       54.12     26.40 o 
  -4  -5  12      103.61      106.27     27.79 o 
  -3  -5  12      189.34      190.27     24.35 o 
  -2  -5  12      321.31      326.96     41.84 o 
  -1  -5  12      349.19      327.31     26.15 o 
   0  -5  12      167.82      165.43     23.16 o 
   1  -5  12      186.88      209.73     17.26 o 
   2  -5  12      293.61      316.59     20.31 o 
   3  -5  12       50.99       47.00     24.08 o 
   4  -5  12      103.19      101.37     23.44 o 
  -4  -4  12      208.90      220.59     26.41 o 
  -3  -4  12       67.47       74.96     20.56 o 
  -2  -4  12      186.26      190.10     26.25 o 
  -1  -4  12      397.57      373.10     47.09 o 
   0  -4  12      478.59      523.74     27.45 o 
   1  -4  12      110.15      115.99     14.86 o 
   2  -4  12      465.88      451.44     22.05 o 
   3  -4  12        2.58       37.08     29.95 o 
   4  -4  12       38.49       28.49     20.77 o 
  -4  -3  12       96.35      102.99     23.22 o 
  -3  -3  12      410.59      380.43     28.99 o 
  -2  -3  12      228.24      230.56     38.60 o 
  -1  -3  12      683.06      602.53     23.71 o 
   0  -3  12      440.29      412.88     20.67 o 
   1  -3  12       76.63       87.71     14.05 o 
   2  -3  12      189.17      184.14     30.89 o 
   3  -3  12      114.82      112.16     22.03 o 
   4  -3  12       36.44       77.69     23.62 o 
  -4  -2  12      183.77      184.83     24.11 o 
  -3  -2  12      197.56      205.43     53.11 o 
  -2  -2  12      536.25      516.08     33.66 o 
  -1  -2  12       80.16       89.14     13.27 o 
   0  -2  12     1711.10     1657.88     38.14 o 
   1  -2  12     1667.96     1634.58     38.64 o 
   2  -2  12       30.36       46.39     12.85 o 
   3  -2  12      339.07      382.30     28.47 o 
   4  -2  12      117.44      152.93     32.11 o 
  -5  -1  12      429.09      432.10     33.98 o 
  -4  -1  12       97.85      107.09     23.00 o 
  -3  -1  12       68.04       50.33     18.01 o 
  -2  -1  12      304.08      311.76     27.00 o 
  -1  -1  12      219.77      243.09     16.72 o 
   0  -1  12      326.94      320.54     18.89 o 
   1  -1  12      697.95      688.07     47.48 o 
   2  -1  12      875.19      942.97     29.69 o 
   3  -1  12      145.74      171.53     22.22 o 
   4  -1  12      568.37      602.95     63.61 o 
  -5   0  12      535.08      545.34     36.56 o 
  -4   0  12       13.12        9.11     19.94 o 
  -3   0  12      248.67      224.25     24.27 o 
  -2   0  12      287.28      309.96     25.89 o 
  -1   0  12       19.32       19.56     12.47 o 
   0   0  12      898.98      896.59     27.50 o 
   1   0  12       49.53       29.97     12.31 o 
   2   0  12      209.25      216.36     17.88 o 
   3   0  12     1611.20     1624.40     51.93 o 
   4   0  12      479.50      490.63     34.40 o 
  -5   1  12      428.19      439.23     82.44 o 
  -4   1  12       97.17       85.66     22.39 o 
  -3   1  12       69.06       47.67     19.64 o 
  -2   1  12      308.30      278.50     68.86 o 
  -1   1  12      222.93      224.64     22.63 o 
   0   1  12      322.41      339.25     21.56 o 
   1   1  12      700.99      717.37     26.00 o 
   2   1  12      874.53      960.29     72.41 o 
   3   1  12      146.73      114.50     22.30 o 
   4   1  12      569.09      593.99     36.35 o 
  -4   2  12      184.75      173.38     30.10 o 
  -3   2  12      199.23      216.12     24.48 o 
  -2   2  12      532.66      515.92     66.54 o 
  -1   2  12       85.70       70.86     28.25 o 
   0   2  12     1703.43     1681.74     38.27 o 
   1   2  12     1660.25     1677.62     38.62 o 
   2   2  12       30.81       25.41     16.91 o 
   3   2  12      343.55      323.59     53.11 o 
   4   2  12      114.68       78.67     25.01 o 
  -4   3  12       99.40       98.18     20.44 o 
  -3   3  12      411.22      388.10     54.65 o 
  -2   3  12      224.51      217.33     22.89 o 
  -1   3  12      675.92      590.23     25.66 o 
   0   3  12      457.28      451.81     20.79 o 
   1   3  12       75.78       71.43     21.35 o 
   2   3  12      189.24      197.83     22.84 o 
   3   3  12      110.32      119.97     22.33 o 
   4   3  12       39.74       32.89     20.53 o 
  -4   4  12      194.48      185.91     27.63 o 
  -3   4  12       65.33       71.81     19.96 o 
  -2   4  12      184.07      195.50     19.08 o 
  -1   4  12      391.36      385.41     24.44 o 
   0   4  12      474.91      533.00     23.35 o 
   1   4  12      111.61      130.26     14.80 o 
   2   4  12      465.61      441.99     29.38 o 
   3   4  12        2.32       -7.01     18.77 o 
   4   4  12       38.22       52.16     25.32 o 
  -4   5  12      109.80      114.05     23.11 o 
  -3   5  12      193.09      166.01     23.44 o 
  -2   5  12      316.32      375.80     26.86 o 
  -1   5  12      351.80      380.74     35.30 o 
   0   5  12      169.57      175.08     13.15 o 
   1   5  12      185.38      210.34     16.70 o 
   2   5  12      294.03      357.60     55.89 o 
   3   5  12       51.10       70.97     46.01 o 
   4   5  12      104.55      136.04     25.37 o 
  -4   6  12      340.21      278.50     28.35 o 
  -3   6  12       18.48       17.10     16.96 o 
  -2   6  12      427.75      461.10     36.73 o 
  -1   6  12      133.48      117.39     14.60 o 
   0   6  12      122.64      154.69     15.63 o 
   1   6  12       80.50       68.86     12.07 o 
   2   6  12      266.85      264.30     25.15 o 
   3   6  12      872.48      953.56     43.11 o 
   4   6  12       59.93       76.33     23.21 o 
  -4   7  12      147.83      197.62     25.84 o 
  -3   7  12      172.41      170.49     42.92 o 
  -2   7  12       13.76       14.12     12.94 o 
  -1   7  12      708.55      717.76     26.35 o 
   0   7  12       54.80       40.03     13.13 o 
   1   7  12       84.95       98.49     12.57 o 
   2   7  12      918.25      988.95     40.88 o 
   3   7  12        1.77      -19.03     19.03 o 
   4   7  12      189.74      208.01     28.32 o 
  -3   8  12      395.25      372.45     54.50 o 
  -2   8  12      194.95      203.64     18.20 o 
  -1   8  12      411.96      432.68     22.39 o 
   0   8  12      953.28      918.81     29.64 o 
   1   8  12      798.36      818.16     25.24 o 
   2   8  12       12.88       18.48     18.99 o 
   3   8  12       93.03      103.44     36.13 o 
  -3   9  12      226.49      202.66     35.20 o 
  -2   9  12       86.13      108.35     16.47 o 
  -1   9  12      180.26      197.29     30.42 o 
   0   9  12      168.69      189.62     17.72 o 
   1   9  12      241.38      241.93     16.23 o 
   2   9  12      326.86      326.72     40.26 o 
   3   9  12       30.49       51.29     25.78 o 
  -3  10  12       18.77       21.60     15.13 o 
  -2  10  12       38.46       50.66     15.14 o 
  -1  10  12       74.60       95.18     15.70 o 
   0  10  12       48.45       11.21     14.40 o 
   1  10  12        5.93       20.28     14.81 o 
   2  10  12      275.71      315.82     22.39 o 
   3  10  12      114.65      109.47     25.18 o 
  -2  11  12       34.85       21.14     15.42 o 
  -1  11  12       34.67       57.33     15.76 o 
   0  11  12       31.82        9.52     14.20 o 
   1  11  12      258.60      266.68     20.74 o 
   2  11  12       46.13       53.00     16.95 o 
  -1  12  12       29.55       18.46     21.00 o 
   0  12  12       44.55       43.64     16.29 o 
   1  12  12       24.17       36.44     22.56 o 
   0  13  12      144.44      207.49     36.43 o 
   0 -11  13        7.06        9.09     19.65 o 
  -1 -10  13       12.52       28.80     20.39 o 
   0 -10  13      116.69       99.88     21.06 o 
   1 -10  13       36.28       51.87     27.17 o 
  -2  -9  13       62.25       29.07     20.60 o 
  -1  -9  13      168.82      200.69     24.62 o 
   0  -9  13       18.34       28.93     18.96 o 
   1  -9  13       34.74       38.26     20.39 o 
   2  -9  13       39.40       48.30     16.22 o 
  -3  -8  13        4.98       -1.36     29.02 o 
  -2  -8  13       49.60       36.43     19.73 o 
  -1  -8  13       33.77       26.18     19.64 o 
   0  -8  13       14.04       58.07     18.47 o 
   1  -8  13       98.97       73.97     26.86 o 
   2  -8  13       32.12       31.67     15.32 o 
  -3  -7  13       66.00       68.26     22.26 o 
  -2  -7  13       52.95       60.73     30.72 o 
  -1  -7  13       27.27       37.14     19.51 o 
   0  -7  13      215.47      172.72     23.14 o 
   1  -7  13       30.70       57.42     21.25 o 
   2  -7  13       38.03       41.81     16.55 o 
   3  -7  13      245.22      216.34     27.52 o 
  -3  -6  13      128.33      103.80     23.85 o 
  -2  -6  13       90.86      102.37     34.12 o 
  -1  -6  13      147.76      117.66     31.03 o 
   0  -6  13      582.63      556.12     32.74 o 
   1  -6  13      109.10      130.29     18.92 o 
   2  -6  13      193.15      199.38     23.27 o 
   3  -6  13      207.55      195.97     26.03 o 
  -3  -5  13      223.38      233.07     27.38 o 
  -2  -5  13      240.03      295.93     27.25 o 
  -1  -5  13     1220.18     1177.21     43.38 o 
   0  -5  13        3.86       18.43     13.34 o 
   1  -5  13      805.54      756.29     28.01 o 
   2  -5  13      861.61      805.51     28.70 o 
   3  -5  13       82.30       61.24     22.32 o 
  -4  -4  13      109.09       97.23     24.44 o 
  -3  -4  13      252.13      283.40     28.16 o 
  -2  -4  13       88.01       73.61     42.30 o 
  -1  -4  13      213.84      184.20     17.21 o 
   0  -4  13      517.74      560.34     38.92 o 
   1  -4  13      166.26      166.12     17.27 o 
   2  -4  13      175.82      152.91     17.23 o 
   3  -4  13      788.11      806.67     54.81 o 
  -4  -3  13      209.58      203.34     27.21 o 
  -3  -3  13      501.71      499.86     34.43 o 
  -2  -3  13       56.23       48.17     20.88 o 
  -1  -3  13      167.69      205.14     17.79 o 
   0  -3  13       65.83       66.11     16.59 o 
   1  -3  13      570.35      562.87     30.49 o 
   2  -3  13      225.08      261.54     19.80 o 
   3  -3  13       97.04      143.06     23.29 o 
   4  -3  13      649.16      680.68     40.11 o 
  -4  -2  13      114.04       95.74     24.00 o 
  -3  -2  13      297.92      290.46     50.95 o 
  -2  -2  13      236.51      215.21     25.22 o 
  -1  -2  13      153.41      138.97     15.67 o 
   0  -2  13      750.65      696.19     27.89 o 
   1  -2  13      273.17      297.88     19.64 o 
   2  -2  13      125.68      111.02     28.25 o 
   3  -2  13      431.01      451.80     32.31 o 
   4  -2  13      213.52      223.07     28.54 o 
  -4  -1  13      161.07      131.58     24.85 o 
  -3  -1  13      182.20      188.49     56.81 o 
  -2  -1  13      910.49      857.37     38.97 o 
  -1  -1  13      211.15      247.37     25.45 o 
   0  -1  13       14.54        7.59     12.85 o 
   1  -1  13      357.99      361.69     20.98 o 
   2  -1  13      328.63      334.17     27.78 o 
   3  -1  13      204.47      211.62     42.61 o 
   4  -1  13       30.32       40.25     23.07 o 
  -4   0  13        2.19       15.76     21.51 o 
  -3   0  13        3.66        0.32     19.21 o 
  -2   0  13      278.42      265.00     27.17 o 
  -1   0  13       44.38       88.34     20.10 o 
   0   0  13        1.73       17.35     12.40 o 
   1   0  13        3.42        6.48     13.00 o 
   2   0  13       90.69      113.55     20.90 o 
   3   0  13       16.94        9.60     20.55 o 
   4   0  13       54.70       50.56     22.18 o 
  -4   1  13      152.24      121.18     24.35 o 
  -3   1  13      176.30      165.02     23.15 o 
  -2   1  13      902.31      866.97     91.40 o 
  -1   1  13      211.48      190.28     23.50 o 
   0   1  13       14.55       14.99     12.72 o 
   1   1  13      358.32      364.79     21.00 o 
   2   1  13      326.44      371.64     28.93 o 
   3   1  13      197.19      238.42     26.99 o 
   4   1  13       26.91       22.34     22.53 o 
  -4   2  13      116.88       83.98     23.22 o 
  -3   2  13      302.67      308.37     60.36 o 
  -2   2  13      242.54      205.42     51.41 o 
  -1   2  13      151.46      169.99     26.86 o 
   0   2  13      750.59      762.05     27.48 o 
   1   2  13      271.72      275.21     19.45 o 
   2   2  13      128.15      132.20     40.45 o 
   3   2  13      437.97      467.88     62.99 o 
   4   2  13      215.13      207.15     27.66 o 
  -4   3  13      205.78      232.27     26.83 o 
  -3   3  13      509.76      481.09     32.74 o 
  -2   3  13       58.24       45.60     44.31 o 
  -1   3  13      164.51      191.65     22.99 o 
   0   3  13       66.85       85.66     14.23 o 
   1   3  13      572.11      615.03     27.06 o 
   2   3  13      227.34      243.34     25.30 o 
   3   3  13       98.90       82.00     22.36 o 
   4   3  13      650.02      685.10     43.54 o 
  -4   4  13      110.22      132.30     24.33 o 
  -3   4  13      241.62      239.85     26.10 o 
  -2   4  13       87.30       96.06     19.94 o 
  -1   4  13      215.60      200.83     17.21 o 
   0   4  13      516.96      526.57     31.31 o 
   1   4  13      168.03      198.74     17.41 o 
   2   4  13      172.55      164.35     23.58 o 
   3   4  13      779.91      830.01     42.58 o 
  -3   5  13      229.73      172.73     39.83 o 
  -2   5  13      240.86      278.82     54.19 o 
  -1   5  13     1217.83     1218.34     33.53 o 
   0   5  13        3.76       22.95     18.07 o 
   1   5  13      802.68      811.33     29.79 o 
   2   5  13      863.46      856.83     40.40 o 
   3   5  13       85.94      107.25     34.43 o 
  -3   6  13      130.68      156.75     24.22 o 
  -2   6  13       89.74       72.10     20.82 o 
  -1   6  13      147.07      140.95     16.29 o 
   0   6  13      580.91      586.42     30.80 o 
   1   6  13      108.95      148.22     16.97 o 
   2   6  13      195.88      250.57     26.26 o 
   3   6  13      212.08      161.29     24.35 o 
  -3   7  13       61.31       92.84     34.89 o 
  -2   7  13       49.85       42.72     14.94 o 
  -1   7  13       28.97       34.91     14.35 o 
   0   7  13      217.69      224.11     18.98 o 
   1   7  13       33.84       69.83     12.99 o 
   2   7  13       36.74       24.17     20.60 o 
   3   7  13      236.65      288.30     29.04 o 
  -3   8  13        5.25       33.20     19.66 o 
  -2   8  13       51.33       49.10     15.52 o 
  -1   8  13       31.89       34.95     14.61 o 
   0   8  13       13.49       24.10     17.03 o 
   1   8  13       98.39      105.61     20.92 o 
   2   8  13       30.05        2.99     20.33 o 
  -2   9  13       65.76       60.13     16.56 o 
  -1   9  13      168.73      193.33     19.01 o 
   0   9  13       16.47       26.73     16.27 o 
   1   9  13       35.05       40.06     15.26 o 
   2   9  13       42.16       27.30     21.68 o 
  -1  10  13       13.13       28.63     15.55 o 
   0  10  13      118.70      149.68     37.54 o 
   1  10  13       37.82       59.33     20.82 o 
   0  11  13        6.48       18.55     15.93 o 
  -1  -8  14      399.92      384.78     31.17 o 
   0  -8  14      695.85      646.46     57.89 o 
   1  -8  14       58.14       51.41     17.05 o 
  -2  -7  14      166.90      127.14     24.94 o 
  -1  -7  14      330.02      337.78     29.89 o 
   0  -7  14       28.64       46.62     22.39 o 
   1  -7  14      280.45      294.43     21.82 o 
   2  -7  14       86.94       77.81     34.27 o 
  -2  -6  14      224.38      265.93     28.54 o 
  -1  -6  14        9.59      -15.08     18.99 o 
   0  -6  14       57.85       66.63     20.39 o 
   1  -6  14       34.35       39.72     16.18 o 
   2  -6  14      209.34      212.88     25.73 o 
  -2  -5  14      112.62      109.15     23.74 o 
  -1  -5  14      100.82      118.54     22.41 o 
   0  -5  14       20.69       40.23     15.22 o 
   1  -5  14       86.23      125.23     17.77 o 
   2  -5  14      176.76      236.49     66.23 o 
  -3  -4  14        8.22       28.44     22.75 o 
  -2  -4  14       51.33       35.67     23.00 o 
  -1  -4  14      131.61      134.29     17.02 o 
   0  -4  14      190.43      200.46     18.94 o 
   1  -4  14      162.43      157.85     18.23 o 
   2  -4  14       91.91      142.35     23.78 o 
  -3  -3  14       52.71       48.99     23.66 o 
  -2  -3  14       14.56      -11.75     26.25 o 
  -1  -3  14       17.78       19.46     27.33 o 
   0  -3  14       91.66      105.52     23.38 o 
   1  -3  14      120.41      116.41     17.16 o 
   2  -3  14       99.73       74.37     21.67 o 
   3  -3  14      268.06      214.00     28.11 o 
  -3  -2  14       86.00       54.54     23.14 o 
  -2  -2  14       43.32       28.73     21.40 o 
  -1  -2  14      674.17      665.70     49.09 o 
   0  -2  14     1025.84     1025.63     32.46 o 
   1  -2  14      229.38      279.38     20.84 o 
   2  -2  14      260.64      281.17     27.73 o 
   3  -2  14      271.13      271.45     28.71 o 
  -3  -1  14       15.55      -13.43     19.36 o 
  -2  -1  14      479.08      456.31     33.27 o 
  -1  -1  14      410.20      439.49     80.59 o 
   0  -1  14       41.32       25.79     14.33 o 
   1  -1  14      590.41      603.76     26.85 o 
   2  -1  14      309.77      261.52     34.27 o 
   3  -1  14       65.04      106.75     24.45 o 
  -3   0  14      314.84      329.76     31.25 o 
  -2   0  14      306.81      330.55     41.84 o 
  -1   0  14       21.12       39.57     39.21 o 
   0   0  14      213.93      220.97     18.84 o 
   1   0  14        1.34       15.54     13.60 o 
   2   0  14      492.66      470.09     32.34 o 
   3   0  14      288.75      285.03     30.26 o 
  -3   1  14       14.61        8.60     20.61 o 
  -2   1  14      479.87      456.16     32.84 o 
  -1   1  14      415.11      453.22     67.93 o 
   0   1  14       38.86       35.19     21.47 o 
   1   1  14      584.47      589.33     26.57 o 
   2   1  14      309.33      316.48     29.00 o 
   3   1  14       63.42       71.97     44.93 o 
  -3   2  14       85.44       80.74     22.75 o 
  -2   2  14       46.73       34.41     21.00 o 
  -1   2  14      672.61      617.37     35.86 o 
   0   2  14     1026.62      925.17     41.26 o 
   1   2  14      233.67      266.64     20.50 o 
   2   2  14      259.51      248.37     27.06 o 
   3   2  14      270.16      276.69     30.25 o 
  -3   3  14       54.06       70.22     21.65 o 
  -2   3  14       14.17       30.34     19.42 o 
  -1   3  14       16.91       39.85     20.05 o 
   0   3  14       92.09      110.83     21.73 o 
   1   3  14      125.12      128.60     17.01 o 
   2   3  14       97.80      109.86     23.47 o 
   3   3  14      273.07      304.48     37.98 o 
  -3   4  14        7.40        1.25     23.78 o 
  -2   4  14       47.96       87.09     22.29 o 
  -1   4  14      132.10      176.28     24.08 o 
   0   4  14      191.88      230.10     24.91 o 
   1   4  14      155.83      147.44     24.85 o 
   2   4  14       92.18       50.01     21.73 o 
  -2   5  14      112.37      127.51     22.01 o 
  -1   5  14       98.37      101.94     22.33 o 
   0   5  14       21.55       12.81     19.36 o 
   1   5  14       87.75       96.26     17.08 o 
   2   5  14      176.61      205.53     26.85 o 
  -2   6  14      226.93      271.27     32.73 o 
  -1   6  14       11.38       28.02     14.97 o 
   0   6  14       59.42       65.99     20.92 o 
   1   6  14       33.77       66.11     35.35 o 
   2   6  14      212.23      277.57     33.50 o 
  -2   7  14      167.93      209.36     26.18 o 
  -1   7  14      332.72      355.80     22.79 o 
   0   7  14       27.51        5.25     14.90 o 
   1   7  14      281.94      236.21     43.23 o 
   2   7  14       84.94      105.60     38.29 o 
  -1   8  14      399.60      363.66     23.33 o 
   0   8  14      689.66      656.86     28.80 o 
   1   8  14       59.97      112.70     37.36 o 
   0  -5  15      104.87       90.46     23.22 o 
  -1  -4  15      335.02      316.51     30.82 o 
   0  -4  15      168.11      160.50     19.33 o 
   1  -4  15      113.75      143.92     19.22 o 
  -1  -3  15      254.14      292.03     58.67 o 
   0  -3  15       41.24       71.14     17.18 o 
   1  -3  15       42.60       48.06     16.91 o 
  -1  -2  15      139.60      187.66     27.03 o 
   0  -2  15      523.60      532.33     33.34 o 
   1  -2  15       11.32       12.98     15.48 o 
  -2  -1  15       85.20      119.80     33.04 o 
  -1  -1  15       19.00       20.64     20.19 o 
   0  -1  15      346.24      370.94     31.30 o 
   1  -1  15       86.56       86.23     17.19 o 
  -2   0  15        0.02       10.58     21.71 o 
  -1   0  15       16.48       19.16     20.87 o 
   0   0  15       99.35      130.97     33.19 o 
   1   0  15      147.31      153.47     19.24 o 
  -2   1  15       85.65      125.98     34.27 o 
  -1   1  15       19.10       -2.58     20.68 o 
   0   1  15      353.58      409.91     39.99 o 
   1   1  15       88.44      101.00     18.08 o 
  -1   2  15      137.15      193.98     26.39 o 
   0   2  15      515.43      587.95     35.74 o 
   1   2  15       13.36       19.16     15.26 o 
  -1   3  15      253.97      303.95     47.40 o 
   0   3  15       44.61       48.62     28.25 o 
   1   3  15       43.31       59.13     51.72 o 
  -1   4  15      339.62      305.07     29.15 o 
   0   4  15      167.99      165.43     25.07 o 
   1   4  15      113.71      186.50     41.07 o 
   0   5  15      103.23       94.33     23.28 o 
                                                 
